# Supplementary material for: Triage by ranking to support the curation of protein interactions
Source: Database (Oxford). 2017 Jun 11;2017:bax040. doi: 10.1093/database/bax040 (PMC5502361; doi:10.1093/database/bax040)
Supplement: Supplementary Data [file bax040_Supp.zip]

Archive with 7 entries (7 files):
- Supplementary_File_5-b_Sequencing_diagram_of_the_annotation_process.png
- Supplementary_File_1_Molecular_Process_Ontology.txt
- Supplementary_File_2_PPI_And_PTM_Benchmark_Results.xlsx
- Supplementary_File_3_Kinases_Query_List.txt
- Supplementary_File_4-a_PPI_Qrel.txt
- Supplementary_File_4-b_PTM_Qrel.txt
- Supplementary_File_5-a_curation_workflow_using_the_neXtA5-BioEditor_tools.docx
