# Supplementary material for: Triage by ranking to support the curation of protein interactions
Source: Database (Oxford). 2017 Jun 11;2017:bax040. doi: 10.1093/database/bax040 (PMC5502361; doi:10.1093/database/bax040)
Supplement: Supplementary Data [file bax040_Supp.zip › Supplementary_File_1_Molecular_Process_Ontology.txt]

## ####################
## PPI thesaurus - 05/01/2017
## ####################
## ####################
## Interaction concepts - High confidence
## ####################
affinity	PPI:1
bind	PPI:2
binds	PPI:2
bound	PPI:2
binding	PPI:2
bind with	PPI:2
binds with	PPI:2
bound with	PPI:2
binding with	PPI:2
complex with	PPI:3
dissociat	PPI:4
dissociate	PPI:4
dissociated	PPI:4
dissociates	PPI:4
dissociating	PPI:4
dissociation	PPI:4
dissociative	PPI:4
dissociate from	PPI:4
dissociates from	PPI:4
dissociating from	PPI:4
interact	PPI:5
interacts	PPI:5
interacted	PPI:5
interacting	PPI:5
interaction	PPI:5
interact with	PPI:5
interacts with	PPI:5
interacting with	PPI:5
oligomer	PPI:6
oligomers	PPI:6
oligomeric	PPI:6
oligomerization	PPI:6
dimer	PPI:7
dimers	PPI:7
dimeric	PPI:7
dimeriz	PPI:7
dimerize	PPI:7
dimerized	PPI:7
dimerizes	PPI:7
dimerizing	PPI:7
dimerization	PPI:7
trimer	PPI:8
trimers	PPI:8
trimeric	PPI:8
trimeriz	PPI:8
trimerize	PPI:8
trimerized	PPI:8
trimerizes	PPI:8
trimerization	PPI:8
tetramer	PPI:9
tetramers	PPI:9
tetrameric	PPI:9
tetrameriz	PPI:9
tetramerized	PPI:9
tetramerizes	PPI:9
tetramerization	PPI:9
pentamer	PPI:10
pentamers	PPI:10
pentameric	PPI:10
pentameriz	PPI:10
pentamerized	PPI:10
pentamerizes	PPI:10
pentamerization	PPI:10
hexamer	PPI:11
hexamers	PPI:11
hexameric	PPI:11
hexameriz	PPI:11
hexamerized	PPI:11
hexamerizes	PPI:11
hexamerization	PPI:11
heptamer	PPI:12
heptamers	PPI:12
heptameric	PPI:12
heptameriz	PPI:12
heptamerized	PPI:12
heptamerizes	PPI:12
heptamerization	PPI:12
## ####################
## Interaction concepts - Low confidence (acceptable proportion of false positives)
## ####################
associat	PPI:13
associate	PPI:13
associated	PPI:13
associates	PPI:13
associating	PPI:13
association	PPI:13
link	PPI:14
links	PPI:14
linked	PPI:14
linking	PPI:14
link with	PPI:14
links with	PPI:14
linked with	PPI:14
linking with	PPI:14
## ####################
## High confidence methods - most annotated methods for the binding relation in SIB annotations (in "materials and methods" or "figures titles") -- extracted from ECO terms
## ####################
2-hybrid assay	PPI:15
FRET	PPI:16
GST pull down	PPI:17
immunocytochemistry	PPI:18
immunohistochemistry	PPI:19
co-immunoprecipitation	PPI:20
immunoprecipitation	PPI:21
cross-linking	PPI:22
## ####################
## Low confidence methods
## ####################
co-localization	PPI:23
## ####################
## PTMs
## ####################
##phosphorylat
##ubiquitinat
##methylat
##dephosphorylat
##glycosylat
##nitrosylat
##palmitoylat
##deubiquitinat
##polyADP-ribosylat
##acetylat
##desumoylat
##myristoylat
##deacetylat
##farnesylat
##ubiquitinat
##sumoylat
##protein cleavage
