# Supplementary material for: Triage by ranking to support the curation of protein interactions
Source: Database (Oxford). 2017 Jun 11;2017:bax040. doi: 10.1093/database/bax040 (PMC5502361; doi:10.1093/database/bax040)
Supplement: Supplementary Data [file bax040_Supp.zip › Supplementary_File_2_PPI_And_PTM_Benchmark_Results.xlsx]

## Sheet: Query refinement
	Binding							PTM
	Precision		Recall		Settings			Precision		Recall		Settings
					BioMed	Occurrences of unique descriptor	TF					BioMed	Occurrences of unique descriptor	TF
Pubmed (Baseline)	0.1027	0	0.508	0				0.1007	0	0.5265	0
Query refinement : “associates”	0.1434	0.3963	0.446	-0.122047	1	0	0	0.1377	0.367428	0.4154	-0.211016	1	0	0
Query refinement : “associates” + settings	0.2723	1.65141	0.446	-0.122047	1.3	1.8	0	0.2522	1.50447	0.4154	-0.211016	1	1.7	0
Query refinement : “binds”	0.214	1.08374	0.4368	-0.140157	1	0	0	0.1641	0.629593	0.4216	-0.19924	1	0	0
Query refinement : "binds" + settings	0.2805	1.73126	0.4368	-0.140157	1.4	2	0	0.2607	1.58888	0.4216	-0.19924	1.2	1.5	0
Query refinement : “interacts”	0.2141	1.08471	0.4264	-0.16063	1	0	0	0.1689	0.677259	0.4068	-0.22735	1	0	0
Query refinement : “interacts” + settings	0.2882	1.80623	0.4264	-0.16063	1.3	0.9	0	0.2658	1.63952	0.4068	-0.22735	1.5	1	0
Query refinement : "phosphorylates"	0.183	0.781889	0.4302	-0.15315	1	0	0	0.3157	2.13505	0.4455	-0.153846	1	0	0
Query refinement : "phosphorylates" + settings	0.2496	1.43038	0.4302	-0.15315	1.4	1.5	0	0.3631	2.60576	0.4455	-0.153846	1.4	1.3	0
Query refinement : “glycosylation"	0.1294	0.259981	0.3199	-0.370276	1	0	0	0.1284	0.275074	0.3264	-0.380057	1	0	0
Query refinement : “glycosylation” + settings	0.2594	1.5258	0.3199	-0.370276	0.9	0.8	0	0.2492	1.47468	0.3264	-0.380057	1.4	0.5	0.2
Query refinement : “acetylation"	0.1494	0.454722	0.3363	-0.337992	1	0	0	0.1772	0.759682	0.3328	-0.367901	1	0	0
Query refinement : “acetylation” + settings	0.2559	1.49172	0.3363	-0.337992	1.3	0.2	0.3	0.2707	1.68818	0.3328	-0.367901	1.3	0.4	0.2
Query refinement : “ubiquitination"	0.1864	0.814995	0.328	-0.354331	1	0	0	0.1981	0.967229	0.3371	-0.359734	1	0	0
Query refinement : “ubiquitination” + settings	0.2696	1.62512	0.328	-0.354331	1.2	0.3	0.1	0.271	1.69116	0.3371	-0.359734	1.1	1.7	0
Query refinement : “methylation"	0.1222	0.189873	0.3722	-0.267323	1	0	0	0.1314	0.304866	0.3663	-0.304274	1	0	0
Query refinement : “methylation” + settings	0.2622	1.55307	0.3722	-0.267323	1.5	0	1.4	0.272	1.70109	0.3663	-0.304274	1	1.6	0.1
Query refinement : “sumoylation"	0.1191	0.159688	0.2748	-0.459055	1	0	0	0.1393	0.383317	0.2969	-0.436087	1	0	0
Query refinement : “sumoylation” + settings	0.2224	1.16553	0.2748	-0.459055	1.4	0.2	0.1	0.2323	1.30685	0.2969	-0.436087	0.9	0	0.1
Query refinement : “nitrosylation"	0.1098	0.0691334	0.3141	-0.381693	1	0	0	0.1276	0.26713	0.3185	-0.395062	1	0	0
Query refinement : “nitrosylation” + settings	0.2122	1.06621	0.3141	-0.381693	1.4	0	0.3	0.2154	1.13903	0.3185	-0.395062	1	0.2	0.2
Query refinement : “palmitoylation"	0.1151	0.12074	0.3261	-0.358071	1	0	0	0.1253	0.24429	0.3298	-0.373599	1	0	0
Query refinement : “palmitoylation” + settings	0.2217	1.15871	0.3261	-0.358071	1.1	0.1	0.2	0.2158	1.143	0.3298	-0.373599	1	0.4	0.1
Query refinement : “myristoylation"	0.1125	0.0954236	0.367	-0.277559	1	0	0	0.1162	0.153923	0.3723	-0.292877	1	0	0
Query refinement : “myristoylation” + settings	0.2193	1.13535	0.367	-0.277559	1	0.4	0.1	0.2102	1.08739	0.3723	-0.292877	1	0.6	0.1	.
Query refinement : “farnesylation"	0.105	0.0223953	0.3219	-0.366339	1	0	0	0.1121	0.113208	0.3314	-0.37056	1	0	0
Query refinement : “farnesylation” + settings	0.2057	1.00292	0.3219	-0.366339	1	0.1	0.3	0.2096	1.08143	0.3314	-0.37056	1	0.2	0.2	.
Query refinement : “polyADP-ribosylation"	0.1227	0.194742	0.437	-0.139764	1	0	0	0.1341	0.331678	0.4131	-0.215385	1	0	0
Query refinement : “polyADP-ribosylation” + settings	0.2696	1.62512	0.437	-0.139764	0.5	0.6	0	0.2693	1.67428	0.4131	-0.215385	0.5	0.7	0	.
Query refinement : “protein cleavages"	0.1208	0.176241	0.3559	-0.299409	1	0	0	0.157	0.559086	0.3624	-0.311681	1	0	0
Query refinement : “protein cleavages” + settings	0.2556	1.4888	0.3559	-0.299409	1.1	0.1	0.5	0.2493	1.47567	0.3624	-0.311681	1.3	1.7	0
Query refinement : “dephosphorylation"	0.1294	0.259981	0.3479	-0.315157	1	0	0	0.1843	0.830189	0.3501	-0.335043	1	0	0
Query refinement : “dephosphorylation” + settings	0.2026	0.972736	0.3479	-0.315157	0.9	0.6	0	0.2291	1.27507	0.3501	-0.335043	0.8	0.3	0	.
Query refinement : “deubiquitination"	0.1385	0.348588	0.3962	-0.220079	1	0	0	0.1402	0.392254	0.3989	-0.242355	1	0	0
Query refinement : “deubiquitination” + settings	0.2109	1.05355	0.3962	-0.220079	1	0.3	0.4	0.2246	1.23039	0.3989	-0.242355	1.1	0.2	0.1	.
Query refinement : “desumoylation"	0.1254	0.221032	0.3573	-0.296654	1	0	0	0.1233	0.224429	0.3761	-0.28566	1	0	0
Query refinement : “desumoylation” + settings	0.2276	1.21616	0.3573	-0.296654	????	????	????	0.2341	1.32473	0.3761	-0.28566	????	????	????	.
Query refinement : “binds + interacts + association”	0.2635	1.56573	0.3993	-0.213976	1	0	0	0.2084	1.06951	0.3641	-0.308452	1	0	0
Query refinement : “binds + interacts + association” + settings	0.2985	1.90652	0.3993	-0.213976	1	0	0.1	0.2475	1.4578	0.3641	-0.308452	1.3	0.4	0
Query refinement : “binds + interacts + phosphorylates"	0.2815	1.74099	0.3838	-0.244488	1	0	0	0.3175	2.15293	0.3838	-0.271035	1	0	0
Query refinement : “binds + interacts + phosphorylates” + settings	0.2951	1.87342	0.3838	-0.244488	0.9	0.2	0	0.3425	2.40119	0.3838	-0.271035	1.4	0.3	0

## Sheet: Best improvements
	PPIs							PTMs					Best P0	PPIs		PTMs
	Precision @0		Recall					Precision @0		Recall			Pubmed (Baseline)	0.1027	0	0.1007	0
Pubmed (Baseline)	0.1027	0	0.508	0			Pubmed (Baseline)	0.1007	0	0.5265	0		Biomed	0.1377	0.340798	0.1583	0.571996
Biomed	0.1377	0.340798	0.4474	-0.119291			Biomed	0.1583	0.571996	0.4253	-0.192213		neXtA5	0.269	1.61928	0.2799	1.77954
neXtA5	0.269	1.61928	0.4474	-0.119291			neXtA5	0.2799	1.77954	0.425	-0.192783		Query refinement	0.2985	1.90652	0.3631	2.60576
Query refinement : “interacts”	0.2882	1.80623	0.4264	-0.16063			Query refinement : “phosphorylates”	0.3631	2.60576	0.4455	-0.153846
Query refinement : “binds + interacts + associates	0.2985	1.90652	0.3838	-0.244488			Query refinement : binds + interacts + phosphorylates"	0.3425	2.40119	0.3838	-0.271035
Precision @10	PPIs		PTMs
Pubmed (Baseline)	0.036	0	0.0293	0
Biomed	0.0393	0.0916667	0.0543	0.853242
neXtA5	0.0955	1.65278	0.0859	1.93174
Query refinement	0.1079	1.99722	0.1272	3.3413
