# Supplementary material for: Triage by ranking to support the curation of protein interactions
Source: Database (Oxford). 2017 Jun 11;2017:bax040. doi: 10.1093/database/bax040 (PMC5502361; doi:10.1093/database/bax040)
Supplement: Supplementary Data [file bax040_Supp.zip › Supplementary_File_4-a_PPI_Qrel.txt]

## format details on: http://trec.nist.gov/data/qrels_eng/
1	0	17267545	1
1	0	18691334	1
1	0	14521924	1
1	0	20422042	1
2	0	18328268	1
2	0	14993293	1
2	0	16611216	1
2	0	8294516	1
2	0	17587335	1
2	0	20798688	1
2	0	11120811	1
2	0	18161990	1
2	0	12107171	1
2	0	17626041	1
2	0	20101225	1
2	0	19423701	1
2	0	12893824	1
2	0	11593427	1
2	0	20861316	1
2	0	10713049	1
2	0	18285444	1
2	0	7760813	1
2	0	15031292	1
2	0	10896159	1
2	0	15657060	1
2	0	12475393	1
2	0	15138294	1
2	0	22238610	1
2	0	9109492	1
2	0	16678104	1
2	0	8696915	1
2	0	9461559	1
2	0	12379650	1
2	0	11971963	1
2	0	7565706	1
2	0	16831423	1
2	0	10837221	1
2	0	10391251	1
2	0	12944467	1
2	0	15175272	1
2	0	12021275	1
2	0	15696159	1
2	0	7569929	1
2	0	10708759	1
2	0	17474147	1
3	0	14993293	1
3	0	12893824	1
3	0	16678104	1
3	0	18796434	1
3	0	18721752	1
4	0	9892009	1
4	0	12665502	1
4	0	9032295	1
4	0	8196624	1
4	0	8622651	1
4	0	11389842	1
4	0	16720724	1
4	0	11266516	1
4	0	22267736	1
4	0	18039968	1
4	0	12023024	1
5	0	12176997	1
5	0	19592491	1
5	0	18332867	1
5	0	10485710	1
5	0	11976320	1
5	0	11042204	1
5	0	16011831	1
5	0	15678105	1
5	0	20606012	1
5	0	20333297	1
5	0	14749367	1
5	0	22727668	1
5	0	12621049	1
5	0	10490823	1
5	0	15546863	1
5	0	20856200	1
5	0	10995457	1
5	0	10485711	1
5	0	11585925	1
5	0	12194869	1
5	0	10983986	1
5	0	15173318	1
5	0	21329884	1
5	0	11410591	1
5	0	21810446	1
5	0	16362038	1
5	0	11598301	1
5	0	12791994	1
5	0	21930127	1
5	0	19416922	1
5	0	22074824	1
5	0	11027273	1
5	0	23223530	1
5	0	10926925	1
5	0	16785234	1
6	0	19592491	1
6	0	10490823	1
6	0	12176997	1
6	0	21930127	1
6	0	19416922	1
6	0	22074824	1
6	0	22727668	1
6	0	10983986	1
6	0	22158034	1
7	0	19592491	1
7	0	10490823	1
7	0	12176997	1
7	0	21930127	1
7	0	19416922	1
7	0	22074824	1
7	0	22727668	1
8	0	16878150	1
8	0	17274988	1
8	0	15226403	1
8	0	11850821	1
8	0	16825495	1
8	0	19815557	1
12	0	20798688	1
12	0	12556884	1
12	0	18571408	1
12	0	21219611	1
12	0	19412162	1
12	0	21329876	1
12	0	22854598	1
12	0	11418864	1
12	0	11375976	1
12	0	23096706	1
12	0	15546863	1
12	0	17157788	1
12	0	17525732	1
12	0	10783165	1
12	0	16452482	1
12	0	16849332	1
12	0	15680327	1
12	0	22508697	1
12	0	16497931	1
12	0	22893124	1
12	0	15758953	1
12	0	15173573	1
12	0	22362778	1
12	0	15510216	1
12	0	14871926	1
12	0	19015526	1
12	0	19805520	1
12	0	19962314	1
12	0	22065599	1
12	0	20810650	1
12	0	20932475	1
12	0	17478428	1
13	0	16176973	1
13	0	16540648	1
13	0	23438602	1
13	0	17620599	1
13	0	14729972	1
13	0	11278964	1
13	0	15589157	1
13	0	19633697	1
13	0	20048340	1
13	0	15775976	1
13	0	10545197	1
13	0	17526493	1
13	0	15082766	1
13	0	21566061	1
13	0	21777809	1
13	0	18283122	1
13	0	19889979	1
13	0	18162465	1
13	0	18583959	1
13	0	15210935	1
13	0	14657349	1
13	0	23345434	1
13	0	17384638	1
13	0	16530042	1
13	0	20930849	1
13	0	15680327	1
13	0	17272271	1
13	0	18995830	1
13	0	20427275	1
13	0	16051665	1
13	0	17148452	1
13	0	16260606	1
13	0	15854902	1
13	0	15640246	1
13	0	17260016	1
13	0	20005840	1
13	0	20801936	1
13	0	23696651	1
14	0	11551964	1
14	0	16184168	1
14	0	22451695	1
14	0	16246726	1
14	0	17229885	1
14	0	21785464	1
14	0	12177045	1
14	0	20596670	1
14	0	13678582	1
14	0	16890155	1
14	0	15966895	1
14	0	22753416	1
14	0	15147269	1
14	0	17939994	1
14	0	16772293	1
14	0	20643351	1
14	0	14603251	1
14	0	19668197	1
15	0	10996078	1
15	0	12925766	1
15	0	23095493	1
15	0	21051298	1
15	0	17956729	1
15	0	22751009	1
15	0	19995937	1
15	0	23029267	1
15	0	14674694	1
15	0	21822051	1
15	0	20171103	1
16	0	15938719	1
16	0	15499654	1
17	0	22606290	1
17	0	15958209	1
17	0	9178760	1
17	0	12470648	1
17	0	9234702	1
17	0	19815557	1
18	0	7592958	1
18	0	21978998	1
18	0	8083187	1
18	0	7797565	1
18	0	10449731	1
19	0	14532277	1
19	0	11382770	1
19	0	11013262	1
19	0	11877430	1
19	0	12832404	1
19	0	11751885	1
19	0	17823122	1
19	0	20559570	1
19	0	11331870	1
19	0	12023958	1
19	0	10688651	1
19	0	12370298	1
19	0	16186805	1
20	0	18324781	1
20	0	19648910	1
20	0	16396636	1
21	0	22798068	1
21	0	22669945	1
21	0	22609399	1
21	0	23029325	1
21	0	16396636	1
22	0	9268346	1
22	0	8947047	1
22	0	8939985	1
22	0	9012831	1
22	0	9178903	1
22	0	15007095	1
22	0	8058772	1
22	0	11788586	1
22	0	10427990	1
22	0	12724322	1
22	0	16738337	1
22	0	11120822	1
22	0	19212330	1
22	0	10498607	1
22	0	18329366	1
22	0	11751885	1
22	0	7629518	1
22	0	21441935	1
22	0	19949111	1
22	0	9201297	1
22	0	9880544	1
22	0	19807924	1
22	0	9796816	1
22	0	9770463	1
22	0	11577348	1
22	0	7530500	1
22	0	21784852	1
22	0	11007757	1
22	0	15096481	1
22	0	14614854	1
22	0	10561498	1
22	0	10339589	1
22	0	9571151	1
22	0	17020802	1
22	0	16644721	1
22	0	12679936	1
23	0	11050006	1
24	0	12637513	1
25	0	18184567	1
25	0	17442826	1
25	0	7641687	1
25	0	15147908	1
26	0	22993434	1
26	0	15140879	1
26	0	18809727	1
26	0	12223541	1
26	0	22427672	1
26	0	16120608	1
26	0	15659234	1
26	0	19840220	1
26	0	14722083	1
26	0	18305109	1
26	0	9724800	1
26	0	12933808	1
26	0	19217379	1
26	0	15800181	1
26	0	22270398	1
26	0	11104776	1
26	0	15312654	1
26	0	19934217	1
26	0	22815963	1
26	0	12951199	1
26	0	22234183	1
26	0	12650977	1
26	0	18818394	1
26	0	21610080	1
26	0	22348105	1
26	0	22778257	1
27	0	22270398	1
27	0	15199064	1
27	0	15792370	1
27	0	22579289	1
27	0	9724800	1
27	0	15312654	1
28	0	17179159	1
28	0	22360269	1
28	0	23804765	1
28	0	19910575	1
28	0	14556649	1
28	0	22514276	1
28	0	18832449	1
28	0	20668654	1
28	0	16949361	1
28	0	18205403	1
28	0	19671701	1
28	0	23177014	1
28	0	22270398	1
29	0	19056740	1
29	0	14722083	1
29	0	22270398	1
29	0	23074277	1
29	0	17431504	1
29	0	18483256	1
30	0	18460329	1
30	0	15143065	1
31	0	18324781	1
31	0	20133723	1
31	0	12628440	1
31	0	18242179	1
31	0	15469938	1
32	0	18460329	1
32	0	15209507	1
32	0	20858278	1
32	0	9822657	1
33	0	18423203	1
33	0	18054859	1
33	0	14960569	1
33	0	15024025	1
33	0	19200522	1
33	0	9952408	1
33	0	9753324	1
33	0	17084383	1
33	0	21590270	1
33	0	12511555	1
33	0	22020416	1
33	0	20623620	1
33	0	12202822	1
33	0	21855798	1
33	0	15331416	1
33	0	12093160	1
33	0	12641734	1
33	0	12151521	1
33	0	10993877	1
33	0	9660868	1
33	0	18606847	1
33	0	11120739	1
33	0	14627983	1
33	0	23406872	1
33	0	22389404	1
33	0	15694377	1
33	0	19012874	1
33	0	16688213	1
33	0	23600800	1
33	0	11679592	1
33	0	11377421	1
33	0	20067577	1
33	0	10749215	1
33	0	21621739	1
33	0	15066269	1
33	0	10455105	1
34	0	9799731	1
34	0	22970203	1
34	0	11283256	1
34	0	18263588	1
34	0	18854160	1
35	0	9799731	1
35	0	21949762	1
35	0	18263588	1
35	0	18854160	1
35	0	21240187	1
36	0	18651850	1
36	0	20534441	1
36	0	22668559	1
37	0	12524548	1
37	0	21900495	1
37	0	9988268	1
37	0	8910336	1
37	0	15876860	1
37	0	17700700	1
37	0	22405274	1
37	0	16007079	1
37	0	9242535	1
37	0	10373560	1
37	0	15611625	1
37	0	9926943	1
38	0	21262353	1
38	0	19858290	1
38	0	17409098	1
38	0	15619620	1
38	0	9716181	1
38	0	1388288	1
38	0	9840943	1
38	0	10938106	1
38	0	22045811	1
38	0	11002421	1
38	0	9927196	1
38	0	17083724	1
38	0	19061641	1
38	0	1310073	1
38	0	11585773	1
38	0	11175348	1
38	0	11684017	1
38	0	10559858	1
38	0	20017906	1
38	0	15024056	1
38	0	20098747	1
38	0	19773423	1
38	0	10962581	1
38	0	22231403	1
38	0	15355984	1
38	0	22948662	1
38	0	19829063	1
39	0	11955625	1
39	0	8626584	1
39	0	15084261	1
39	0	9811456	1
39	0	7626805	1
39	0	8846921	1
39	0	21067790	1
40	0	9837900	1
40	0	8666233	1
40	0	16782892	1
40	0	12588994	1
40	0	8101826	1
40	0	8259215	1
40	0	19917880	1
40	0	10713676	1
40	0	16413469	1
40	0	7954814	1
40	0	20951943	1
40	0	12130539	1
40	0	10342870	1
40	0	9111314	1
40	0	8001816	1
40	0	11867521	1
40	0	10022835	1
40	0	11971966	1
40	0	16213226	1
40	0	10580009	1
40	0	15065884	1
40	0	15558030	1
41	0	14521924	1
41	0	20422042	1
41	0	18054859	1
41	0	10753743	1
41	0	17440046	1
41	0	10896159	1
41	0	17529984	1
41	0	19729834	1
41	0	11743029	1
41	0	15492003	1
41	0	7592934	1
41	0	10683146	1
41	0	11675505	1
41	0	21829588	1
41	0	14502288	1
41	0	11823425	1
41	0	12832492	1
41	0	21209322	1
41	0	7949095	1
41	0	11320080	1
41	0	12372285	1
41	0	11882646	1
41	0	17143272	1
41	0	17341134	1
41	0	18385322	1
42	0	21508411	1
42	0	15294951	1
42	0	15790678	1
42	0	11035070	1
42	0	12640120	1
42	0	9482106	1
42	0	16096642	1
42	0	15687240	1
42	0	7949095	1
43	0	21157430	1
43	0	10734072	1
43	0	10428966	1
43	0	20106982	1
43	0	17901130	1
43	0	15695176	1
43	0	9840937	1
43	0	16849332	1
43	0	8692841	1
43	0	8692842	1
43	0	15220921	1
43	0	9852112	1
43	0	10748061	1
43	0	15282296	1
43	0	11319144	1
43	0	8617234	1
43	0	8521818	1
43	0	15494306	1
43	0	9334327	1
43	0	9230306	1
43	0	17628022	1
43	0	10958787	1
43	0	17242204	1
43	0	11856176	1
43	0	17952069	1
44	0	20534441	1
44	0	20098423	1
44	0	22869755	1
44	0	9710619	1
44	0	19047373	1
44	0	22668559	1
44	0	7568034	1
44	0	14759369	1
44	0	16565090	1
44	0	18691967	1
44	0	18418385	1
44	0	20720539	1
44	0	15175163	1
44	0	21868449	1
44	0	15808511	1
45	0	18250157	1
45	0	16109376	1
45	0	17690245	1
45	0	18039861	1
45	0	20930849	1
45	0	17942552	1
45	0	10574912	1
45	0	9499409	1
45	0	12037670	1
45	0	20098423	1
45	0	20471949	1
45	0	21873227	1
45	0	20081228	1
45	0	21957495	1
45	0	17643375	1
45	0	18662700	1
45	0	15905409	1
45	0	17956865	1
45	0	21378166	1
45	0	21245044	1
45	0	21724609	1
45	0	9334326	1
45	0	12944920	1
45	0	21403397	1
45	0	20106982	1
45	0	21149631	1
45	0	22216146	1
45	0	22492511	1
45	0	18780834	1
45	0	17452463	1
45	0	22100912	1
45	0	18641664	1
45	0	12386808	1
45	0	10656684	1
45	0	12173051	1
45	0	22391560	1
45	0	11730934	1
45	0	21127351	1
45	0	18205180	1
45	0	20493174	1
49	0	18977197	1
49	0	15917271	1
49	0	22922712	1
49	0	23671101	1
49	0	20861382	1
50	0	21118956	1
50	0	19330022	1
50	0	18448427	1
50	0	17912033	1
50	0	15798197	1
50	0	12676962	1
51	0	21118956	1
51	0	19164942	1
51	0	12607004	1
51	0	17912033	1
51	0	12364621	1
52	0	9819420	1
52	0	17644309	1
52	0	16497931	1
52	0	10485710	1
52	0	23563314	1
52	0	12789342	1
52	0	11527961	1
52	0	22196886	1
52	0	20200270	1
52	0	9244310	1
52	0	16177806	1
52	0	15456791	1
52	0	18560356	1
52	0	17643371	1
52	0	17540171	1
52	0	10022904	1
52	0	17452332	1
52	0	9751060	1
52	0	20434986	1
52	0	15173580	1
52	0	17939994	1
52	0	11864612	1
52	0	11971985	1
52	0	20622870	1
52	0	18571841	1
52	0	9346484	1
52	0	9751059	1
52	0	10094049	1
52	0	12900386	1
52	0	22674419	1
52	0	20356841	1
53	0	7665564	1
53	0	19278650	1
53	0	23953137	1
54	0	14709600	1
57	0	11287610	1
57	0	15626739	1
57	0	15557176	1
57	0	16600665	1
57	0	15215307	1
57	0	9573036	1
57	0	20571037	1
57	0	9632768	1
57	0	7681396	1
57	0	18840695	1
57	0	17512498	1
57	0	10597251	1
57	0	9178909	1
57	0	10025673	1
57	0	12133942	1
57	0	15297464	1
57	0	9857184	1
57	0	11297560	1
57	0	21610095	1
57	0	9312046	1
57	0	17353186	1
57	0	11850825	1
57	0	19033389	1
58	0	8631775	1
58	0	18086565	1
58	0	16678999	1
58	0	15861137	1
58	0	19350053	1
58	0	10733577	1
58	0	15743820	1
58	0	8890164	1
58	0	21113815	1
58	0	10026153	1
58	0	7544435	1
58	0	14610046	1
58	0	10790433	1
58	0	12665526	1
58	0	10918051	1
58	0	11158295	1
58	0	17233630	1
58	0	20851766	1
58	0	21930792	1
58	0	11433379	1
58	0	17855352	1
58	0	17525734	1
58	0	10838081	1
58	0	20457609	1
58	0	8262983	1
58	0	23526378	1
59	0	16061179	1
59	0	23028042	1
59	0	16024788	1
59	0	9630228	1
59	0	21695114	1
59	0	18305108	1
59	0	12062430	1
59	0	15565646	1
59	0	19860830	1
60	0	16341016	1
60	0	21832049	1
60	0	16618118	1
60	0	15003508	1
61	0	15077195	1
61	0	18794808	1
61	0	16618118	1
61	0	15917222	1
62	0	16618118	1
63	0	10806215	1
63	0	11574463	1
63	0	11239457	1
63	0	12393879	1
63	0	21527517	1
64	0	11574463	1
64	0	10806215	1
64	0	11239457	1
64	0	12393879	1
65	0	21738225	1
65	0	15367680	1
65	0	20141836	1
65	0	15616583	1
65	0	21497122	1
65	0	22158620	1
65	0	17803936	1
65	0	12730201	1
65	0	18974095	1
65	0	19180116	1
65	0	9118961	1
65	0	15209507	1
65	0	17324927	1
65	0	12911633	1
65	0	16551624	1
65	0	20053891	1
65	0	20389280	1
65	0	18195017	1
65	0	21311567	1
65	0	12351649	1
65	0	21041719	1
65	0	16132846	1
65	0	17324930	1
65	0	15729359	1
66	0	11230133	1
66	0	10376525	1
66	0	21408167	1
67	0	9488481	1
67	0	18239682	1
67	0	15367680	1
67	0	12917339	1
67	0	17126281	1
67	0	16219639	1
67	0	20854903	1
67	0	18084323	1
67	0	21408167	1
67	0	11884640	1
67	0	15546961	1
67	0	21454679	1
67	0	19373133	1
67	0	15910542	1
67	0	14582533	1
67	0	18515077	1
68	0	16387637	1
71	0	16774916	1
71	0	11884411	1
71	0	16186108	1
72	0	10913253	1
72	0	12832055	1
72	0	15598648	1
72	0	9490724	1
72	0	21949239	1
72	0	10869570	1
73	0	19016842	1
73	0	19081073	1
73	0	21777817	1
73	0	11518709	1
73	0	20123978	1
73	0	19722700	1
73	0	15906374	1
73	0	21498570	1
73	0	22110360	1
73	0	19383720	1
73	0	20456003	1
73	0	21965663	1
73	0	18938227	1
73	0	20167603	1
73	0	16959772	1
73	0	18678649	1
73	0	18658135	1
73	0	21470964	1
73	0	22767602	1
73	0	21215488	1
73	0	22765017	1
73	0	20696760	1
73	0	22250195	1
73	0	15917294	1
73	0	22389395	1
73	0	14593110	1
73	0	15694837	1
73	0	15199138	1
73	0	19218269	1
73	0	20736167	1
73	0	20940704	1
73	0	15369779	1
73	0	17229891	1
74	0	22711815	1
74	0	15075324	1
74	0	11980910	1
74	0	12384504	1
74	0	14593110	1
74	0	20940704	1
74	0	14500717	1
75	0	22307329	1
75	0	18455992	1
75	0	16511445	1
75	0	21709260	1
75	0	22878263	1
75	0	20167603	1
75	0	14623875	1
75	0	14593110	1
75	0	19287380	1
75	0	19965871	1
76	0	20167603	1
76	0	18854306	1
77	0	21127067	1
78	0	11358819	1
78	0	21112387	1
78	0	15024086	1
78	0	22669845	1
78	0	18614030	1
79	0	15620700	1
79	0	15581623	1
79	0	16799092	1
79	0	10635327	1
79	0	9233779	1
79	0	16306877	1
79	0	9049247	1
79	0	7532293	1
79	0	12586732	1
79	0	11432805	1
79	0	20029029	1
79	0	12556561	1
79	0	11278868	1
79	0	17115032	1
79	0	10473558	1
79	0	9837959	1
79	0	10806474	1
79	0	8940083	1
79	0	22231447	1
79	0	9355745	1
79	0	9488479	1
79	0	9733788	1
79	0	1633149	1
79	0	11602604	1
79	0	8665853	1
79	0	9507002	1
79	0	10075741	1
79	0	10618391	1
79	0	11094073	1
79	0	15039424	1
79	0	1383230	1
79	0	12577067	1
79	0	12522132	1
79	0	17823122	1
79	0	12446727	1
79	0	20153921	1
79	0	12919676	1
79	0	9374534	1
79	0	10362357	1
79	0	20462955	1
79	0	12093135	1
79	0	10985391	1
79	0	11912208	1
79	0	16263120	1
79	0	9642287	1
79	0	20946980	1
79	0	9988678	1
79	0	10508618	1
79	0	19804359	1
79	0	10572067	1
79	0	20935677	1
79	0	11286993	1
79	0	9506989	1
79	0	8647858	1
79	0	21245839	1
79	0	21518868	1
79	0	20802156	1
79	0	17307140	1
79	0	9822606	1
79	0	15284024	1
79	0	11116146	1
79	0	20624308	1
79	0	15282306	1
79	0	1333047	1
79	0	15557335	1
79	0	9506992	1
79	0	10805725	1
79	0	11172806	1
79	0	7761838	1
79	0	12009895	1
79	0	10777553	1
79	0	10187783	1
79	0	16729043	1
79	0	17561374	1
79	0	16499958	1
79	0	17403676	1
79	0	21565828	1
79	0	17070309	1
79	0	18455122	1
79	0	9819414	1
79	0	11279102	1
79	0	12070153	1
79	0	15695332	1
79	0	12873986	1
79	0	12708492	1
79	0	20403327	1
79	0	15225635	1
79	0	8650580	1
79	0	18435854	1
79	0	17182860	1
79	0	19815557	1
80	0	11907036	1
81	0	15964839	1
81	0	10567567	1
81	0	22326914	1
81	0	21849502	1
81	0	15126500	1
81	0	10775272	1
81	0	7623840	1
82	0	20160140	1
82	0	18308734	1
82	0	19118217	1
82	0	17634955	1
83	0	10655584	1
83	0	20679435	1
83	0	19525919	1
83	0	22635007	1
83	0	19193766	1
83	0	17135240	1
83	0	19567782	1
83	0	18387945	1
83	0	22144690	1
84	0	16239146	1
84	0	15901737	1
84	0	11870224	1
84	0	22829656	1
84	0	21135139	1
84	0	19505147	1
84	0	22144690	1
84	0	9632142	1
85	0	17494698	1
85	0	17143272	1
85	0	20160140	1
85	0	21186356	1
85	0	12775584	1
85	0	17719550	1
85	0	21343910	1
85	0	11182082	1
85	0	20576928	1
85	0	18094260	1
85	0	9632142	1
87	0	23657875	1
87	0	20576928	1
87	0	9883737	1
87	0	10932185	1
88	0	22291991	1
88	0	21343910	1
88	0	20100865	1
88	0	20496116	1
88	0	10498895	1
88	0	11416136	1
88	0	12681484	1
89	0	12223469	1
89	0	24023801	1
89	0	23118026	1
89	0	18034775	1
89	0	23181695	1
89	0	9499402	1
89	0	11713248	1
89	0	8798570	1
89	0	12925710	1
89	0	22579729	1
89	0	23318582	1
89	0	9430661	1
89	0	15107421	1
90	0	21029865	1
90	0	11754835	1
90	0	21508957	1
90	0	17122040	1
90	0	22579729	1
90	0	24023801	1
90	0	10839360	1
90	0	22144690	1
90	0	21737611	1
90	0	16298995	1
90	0	9883737	1
90	0	19553453	1
90	0	23147113	1
90	0	11585923	1
90	0	23318582	1
90	0	11956217	1
90	0	10932185	1
90	0	9632142	1
91	0	22579729	1
91	0	21106840	1
91	0	11956217	1
91	0	15796903	1
91	0	10932185	1
91	0	9674711	1
92	0	20086179	1
92	0	21892745	1
92	0	22622783	1
93	0	17579610	1
93	0	10572067	1
93	0	20858735	1
93	0	11825873	1
93	0	10725395	1
93	0	16767099	1
93	0	22308027	1
93	0	11278868	1
93	0	11867753	1
93	0	17360433	1
93	0	16061658	1
93	0	15023535	1
93	0	18721752	1
93	0	16729043	1
93	0	18781181	1
94	0	21317875	1
94	0	12637535	1
94	0	16973740	1
94	0	15234121	1
94	0	10854322	1
94	0	22446326	1
94	0	15201339	1
94	0	10587643	1
94	0	11278723	1
95	0	7544399	1
95	0	15110758	1
95	0	17592127	1
95	0	22626544	1
96	0	10391941	1
96	0	11006284	1
96	0	21122136	1
96	0	7623846	1
96	0	9722593	1
96	0	21518868	1
96	0	14623341	1
96	0	12738762	1
96	0	20133938	1
96	0	15567065	1
96	0	19159681	1
96	0	12200133	1
96	0	16732323	1
96	0	19339212	1
96	0	19147545	1
96	0	10878010	1
96	0	17404037	1
96	0	15467733	1
96	0	19738202	1
96	0	16418535	1
96	0	20111072	1
97	0	15302586	1
97	0	10706130	1
97	0	19001085	1
97	0	19382747	1
97	0	16792528	1
97	0	23404507	1
97	0	15485904	1
97	0	18046454	1
97	0	7687763	1
97	0	20111072	1
97	0	8631962	1
97	0	20117079	1
97	0	17595334	1
98	0	21765395	1
98	0	22195962	1
98	0	11030354	1
98	0	20874775	1
98	0	19696444	1
98	0	17086194	1
98	0	17623664	1
98	0	23405013	1
98	0	10464310	1
98	0	1379697	1
98	0	12181353	1
98	0	15117958	1
98	0	7519605	1
99	0	22726438	1
99	0	19103595	1
99	0	19735729	1
99	0	11069186	1
99	0	15190072	1
99	0	17944804	1
99	0	17623664	1
99	0	18332103	1
99	0	15629145	1
99	0	12529371	1
100	0	19286672	1
100	0	11827956	1
100	0	9045692	1
100	0	21487019	1
100	0	10611230	1
100	0	23056398	1
100	0	17623664	1
100	0	23696738	1
100	0	16410555	1
101	0	7774576	1
101	0	20798051	1
101	0	7518429	1
101	0	18670643	1
101	0	21203561	1
101	0	17623664	1
101	0	11433297	1
101	0	8576110	1
102	0	17164290	1
102	0	11672534	1
102	0	10973280	1
102	0	12435267	1
102	0	10527858	1
102	0	8753773	1
102	0	16439675	1
102	0	8327512	1
102	0	18467332	1
102	0	21746961	1
102	0	12387730	1
102	0	10662797	1
102	0	20965153	1
102	0	20194721	1
102	0	16684964	1
102	0	21195347	1
103	0	16685275	1
103	0	21212275	1
103	0	9790910	1
103	0	22828632	1
103	0	15637071	1
103	0	12796773	1
103	0	18284215	1
103	0	21460247	1
103	0	22016384	1
103	0	9299537	1
103	0	9600074	1
103	0	11513746	1
103	0	9722576	1
103	0	15001553	1
103	0	11312102	1
103	0	12865438	1
103	0	18184864	1
103	0	8806634	1
104	0	21389326	1
104	0	9737679	1
104	0	21768087	1
104	0	17668209	1
104	0	16684964	1
104	0	10409713	1
104	0	20111072	1
104	0	20508617	1
104	0	21262971	1
104	0	10022833	1
104	0	22411868	1
104	0	19438505	1
105	0	20431062	1
105	0	17348685	1
105	0	18719607	1
105	0	12904969	1
105	0	11553610	1
105	0	12881528	1
105	0	15474514	1
105	0	20697430	1
105	0	16452200	1
105	0	19610651	1
105	0	20439428	1
105	0	20224550	1
105	0	21130043	1
105	0	16621967	1
105	0	15102829	1
105	0	22745786	1
105	0	20826270	1
105	0	16076871	1
105	0	7675451	1
106	0	19345329	1
106	0	22745667	1
106	0	10388523	1
106	0	7664264	1
107	0	8262983	1
107	0	9207119	1
107	0	21513984	1
107	0	19888448	1
107	0	8631859	1
107	0	18258597	1
107	0	9038210	1
107	0	1328986	1
107	0	11106751	1
107	0	10383400	1
107	0	11353545	1
107	0	12372285	1
107	0	7681396	1
107	0	15297464	1
107	0	20160140	1
107	0	9674711	1
107	0	16841086	1
107	0	12788081	1
107	0	19812040	1
107	0	11536198	1
107	0	16099425	1
107	0	9741627	1
107	0	17599905	1
107	0	1715582	1
107	0	20417561	1
107	0	18632659	1
107	0	7799925	1
107	0	9762924	1
107	0	9632142	1
107	0	10498895	1
107	0	19807924	1
107	0	7589480	1
107	0	12089510	1
107	0	10713104	1
107	0	21321534	1
107	0	16387660	1
107	0	18430780	1
107	0	11546790	1
107	0	16899217	1
107	0	19179337	1
107	0	16537602	1
107	0	10790433	1
107	0	1696179	1
107	0	8394019	1
107	0	18930841	1
107	0	14980517	1
107	0	11518702	1
107	0	20100835	1
107	0	10838081	1
107	0	20043875	1
107	0	14707117	1
107	0	8805332	1
107	0	16966330	1
107	0	8058772	1
107	0	10636929	1
107	0	10551884	1
107	0	9535867	1
107	0	11087735	1
107	0	17474147	1
108	0	8798768	1
108	0	8144599	1
108	0	9813065	1
108	0	9685424	1
108	0	21930777	1
108	0	17986524	1
108	0	9218466	1
108	0	10085129	1
108	0	18711143	1
108	0	19661922	1
108	0	19008357	1
109	0	10446210	1
109	0	9826657	1
109	0	19996089	1
109	0	17102134	1
109	0	15498832	1
109	0	19956569	1
109	0	22509025	1
109	0	12507501	1
110	0	14561760	1
110	0	18266817	1
111	0	15681610	1
112	0	17158447	1
112	0	16051150	1
112	0	20371704	1
112	0	20368287	1
112	0	19214430	1
112	0	17229088	1
112	0	20080974	1
112	0	23354687	1
113	0	21295697	1
113	0	16815997	1
113	0	9819408	1
113	0	12054501	1
113	0	15448698	1
113	0	22142472	1
113	0	9482734	1
113	0	18551195	1
113	0	16051150	1
113	0	15752768	1
113	0	9832503	1
113	0	19303846	1
113	0	9731200	1
113	0	22899650	1
113	0	23354687	1
113	0	24165324	1
113	0	11035810	1
113	0	16428445	1
113	0	22270359	1
113	0	21145761	1
113	0	23035106	1
114	0	12029088	1
114	0	10092522	1
114	0	17668209	1
114	0	16684964	1
114	0	15010462	1
114	0	20190138	1
114	0	14551197	1
114	0	15136586	1
114	0	17535448	1
114	0	9400828	1
114	0	14506255	1
114	0	8058772	1
114	0	15626739	1
114	0	11741929	1
114	0	10973280	1
114	0	10527858	1
114	0	19807924	1
114	0	8064233	1
114	0	8132624	1
114	0	9406996	1
114	0	17310994	1
114	0	8156996	1
114	0	9218412	1
114	0	16352531	1
114	0	11278465	1
114	0	11518702	1
114	0	23439650	1
114	0	15613341	1
114	0	10739672	1
114	0	14985335	1
115	0	22095214	1
115	0	15701637	1
115	0	19183803	1
115	0	22173032	1
115	0	9748262	1
115	0	16390825	1
115	0	12702766	1
116	0	19731416	1
116	0	18765672	1
116	0	17018294	1
116	0	14678985	1
116	0	20940704	1
116	0	18809579	1
116	0	16343438	1
116	0	10559189	1
116	0	16870469	1
116	0	17666529	1
116	0	15082531	1
116	0	16055500	1
116	0	9748262	1
116	0	15492043	1
116	0	12220523	1
116	0	15896780	1
116	0	12874272	1
116	0	14647468	1
116	0	20951344	1
116	0	12851404	1
116	0	11925430	1
116	0	11032752	1
116	0	11438542	1
117	0	9725910	1
117	0	11034606	1
117	0	17210646	1
118	0	20467438	1
118	0	21706016	1
118	0	22745772	1
118	0	21568852	1
119	0	8452530	1
119	0	12556535	1
119	0	19545541	1
119	0	11071852	1
119	0	15998644	1
119	0	9581554	1
119	0	10026153	1
119	0	22509025	1
119	0	11724822	1
119	0	12167719	1
119	0	15878855	1
119	0	17307140	1
119	0	11423532	1
119	0	11884618	1
119	0	8764099	1
119	0	12697834	1
119	0	9415396	1
119	0	18332223	1
119	0	7559507	1
119	0	15611085	1
119	0	9480911	1
119	0	8257688	1
119	0	7829525	1
119	0	9492017	1
119	0	22125600	1
119	0	19834495	1
119	0	10082579	1
119	0	21565828	1
119	0	8999839	1
119	0	9727029	1
119	0	20596523	1
119	0	11094073	1
119	0	7642582	1
119	0	9111084	1
119	0	15324660	1
120	0	11527961	1
120	0	15574499	1
120	0	15084260	1
120	0	9751060	1
120	0	9819420	1
120	0	16207722	1
120	0	18571841	1
120	0	10485711	1
120	0	16497931	1
120	0	20434986	1
120	0	15173580	1
120	0	17939994	1
120	0	11864612	1
120	0	11971985	1
120	0	20622870	1
120	0	21203561	1
120	0	17287217	1
120	0	9346484	1
120	0	9751059	1
120	0	20797629	1
120	0	10848580	1
120	0	17684021	1
120	0	18945937	1
120	0	12133833	1
120	0	16177806	1
120	0	18037881	1
120	0	15456791	1
120	0	10022904	1
120	0	12645577	1
120	0	14739303	1
120	0	15951441	1
120	0	17693255	1
120	0	23671281	1
120	0	19675099	1
120	0	20925653	1
120	0	10807933	1
120	0	12900386	1
120	0	22904686	1
120	0	9150141	1
121	0	18636086	1
121	0	19940156	1
121	0	16281057	1
121	0	12692549	1
121	0	17568778	1
121	0	11959143	1
121	0	23007157	1
121	0	21822257	1
121	0	14560022	1
121	0	16177806	1
121	0	19380491	1
121	0	17003035	1
121	0	23308279	1
121	0	14739303	1
121	0	15661910	1
121	0	20188669	1
121	0	20304918	1
122	0	19001411	1
122	0	1326521	1
122	0	7829525	1
122	0	8916919	1
123	0	2211730	1
123	0	6693383	1
123	0	291908	1
123	0	22081023	1
123	0	16314505	1
123	0	8999839	1
123	0	12456798	1
123	0	9428692	1
123	0	7535775	1
123	0	10026153	1
123	0	10598578	1
123	0	10615944	1
123	0	10644671	1
123	0	12493740	1
123	0	9748281	1
123	0	10803466	1
123	0	17445799	1
123	0	8257688	1
123	0	8452530	1
123	0	7559478	1
123	0	8626379	1
123	0	11409918	1
123	0	10207053	1
123	0	7829525	1
123	0	8916919	1
123	0	9492017	1
123	0	8276809	1
123	0	22271577	1
123	0	8995282	1
123	0	9742218	1
123	0	9092546	1
123	0	9819414	1
123	0	11342531	1
123	0	11374898	1
123	0	11094073	1
124	0	11976320	1
124	0	12138165	1
124	0	10383454	1
124	0	15833358	1
124	0	18438411	1
124	0	16831874	1
124	0	12724322	1
124	0	16107720	1
124	0	15647277	1
124	0	17785432	1
124	0	11744690	1
124	0	10854325	1
124	0	18347055	1
124	0	9430229	1
124	0	12242293	1
124	0	16286016	1
124	0	22158417	1
124	0	21903422	1
124	0	18824541	1
124	0	15767370	1
124	0	11701612	1
124	0	19679662	1
124	0	18691762	1
124	0	16203735	1
124	0	12874243	1
124	0	21708940	1
124	0	21804018	1
124	0	20044140	1
124	0	18391954	1
124	0	19104650	1
124	0	19850916	1
124	0	21435586	1
124	0	12925853	1
124	0	12856330	1
124	0	15465816	1
124	0	12566447	1
124	0	20400509	1
124	0	16306936	1
124	0	12860405	1
124	0	19081057	1
124	0	14684752	1
124	0	21743479	1
124	0	18641342	1
124	0	11960013	1
124	0	17485511	1
124	0	20966070	1
124	0	12034707	1
124	0	20676093	1
124	0	12496252	1
124	0	15691841	1
125	0	12138165	1
125	0	10383454	1
125	0	15833358	1
125	0	19672303	1
125	0	23376919	1
125	0	12721283	1
125	0	21903422	1
126	0	18438411	1
126	0	17217339	1
126	0	12860405	1
126	0	20400509	1
126	0	22158417	1
126	0	19081057	1
126	0	18641342	1
126	0	11960013	1
126	0	17485511	1
126	0	20966070	1
126	0	23376919	1
126	0	17507369	1
126	0	15292196	1
126	0	16286016	1
126	0	12496252	1
126	0	21903422	1
126	0	17675297	1
126	0	21220427	1
126	0	16574867	1
127	0	7568038	1
127	0	7524075	1
127	0	9317120	1
127	0	9326591	1
127	0	23028816	1
127	0	17439160	1
127	0	11581171	1
127	0	10861059	1
127	0	20305788	1
127	0	10556826	1
127	0	17420479	1
127	0	23219468	1
127	0	7561053	1
127	0	10636929	1
127	0	12525577	1
127	0	22829599	1
127	0	19807924	1
127	0	8058772	1
127	0	23454662	1
127	0	19701889	1
127	0	9820515	1
127	0	15308100	1
127	0	19682494	1
127	0	19597499	1
128	0	9178903	1
128	0	17290288	1
128	0	9553136	1
128	0	15284024	1
128	0	12738762	1
128	0	11163768	1
128	0	7512720	1
128	0	21527517	1
128	0	10954736	1
128	0	8536716	1
128	0	12133952	1
128	0	9492017	1
128	0	11016959	1
128	0	12734330	1
128	0	8041779	1
128	0	10586060	1
128	0	11742534	1
128	0	8756628	1
128	0	7499365	1
128	0	15277531	1
128	0	14978237	1
128	0	10531356	1
128	0	10702271	1
128	0	12200137	1
128	0	10707961	1
128	0	16459330	1
128	0	9047382	1
128	0	10809230	1
128	0	11801527	1
128	0	12960323	1
128	0	7589562	1
128	0	12403768	1
128	0	11909529	1
128	0	9417082	1
128	0	8609418	1
128	0	9516124	1
128	0	7973658	1
128	0	20167604	1
128	0	18025156	1
128	0	11585385	1
128	0	9484840	1
128	0	9446616	1
129	0	9178903	1
129	0	15007095	1
129	0	15284024	1
129	0	10502458	1
129	0	8343952	1
129	0	12920237	1
129	0	11970899	1
129	0	17027227	1
129	0	7589562	1
129	0	14978237	1
129	0	11593427	1
129	0	21119685	1
129	0	11163768	1
129	0	9670957	1
129	0	21423214	1
129	0	10872831	1
129	0	21965659	1
129	0	7775438	1
129	0	10842319	1
129	0	10506573	1
129	0	11679576	1
129	0	10954736	1
129	0	8068943	1
129	0	11779507	1
129	0	17024180	1
129	0	11940572	1
129	0	19318353	1
129	0	8631962	1
129	0	10551884	1
129	0	9632636	1
129	0	7500025	1
129	0	22125600	1
129	0	9038232	1
129	0	12023369	1
129	0	8609418	1
129	0	11823534	1
129	0	9516124	1
129	0	8272873	1
129	0	17565041	1
129	0	7534285	1
129	0	12370803	1
129	0	16914724	1
129	0	11971965	1
129	0	14522994	1
129	0	10064597	1
129	0	21808064	1
129	0	9028317	1
129	0	18644434	1
129	0	21457752	1
129	0	10772872	1
129	0	15640156	1
129	0	8611693	1
129	0	19287004	1
129	0	8702385	1
129	0	12007403	1
129	0	10925297	1
129	0	17021051	1
129	0	9869640	1
129	0	9133424	1
129	0	7515493	1
129	0	21685897	1
129	0	15143188	1
129	0	10421843	1
129	0	21726629	1
129	0	15121872	1
129	0	9573010	1
129	0	9484840	1
129	0	8876196	1
130	0	7973658	1
130	0	9192665	1
130	0	9553136	1
130	0	23404507	1
130	0	7569929	1
130	0	21969365	1
130	0	19047679	1
130	0	11349123	1
130	0	9133417	1
130	0	10395671	1
130	0	20696842	1
130	0	10506573	1
130	0	7973657	1
130	0	20167604	1
130	0	11850821	1
130	0	16825495	1
130	0	8766559	1
130	0	7538655	1
130	0	10875931	1
130	0	7499365	1
130	0	18025156	1
130	0	11585385	1
130	0	9045636	1
130	0	11278738	1
130	0	21345943	1
130	0	7662955	1
130	0	10531356	1
130	0	9512511	1
130	0	11909529	1
130	0	12200137	1
130	0	15385932	1
130	0	9133424	1
130	0	10899310	1
130	0	17537734	1
130	0	15121872	1
131	0	12881528	1
131	0	15474514	1
131	0	20697430	1
131	0	20224550	1
131	0	21130043	1
131	0	8946838	1
131	0	9160888	1
131	0	11387210	1
131	0	14532277	1
131	0	22828632	1
131	0	15637071	1
131	0	12796773	1
131	0	11312102	1
131	0	8806634	1
131	0	21937609	1
132	0	9038210	1
132	0	1721869	1
132	0	14707129	1
132	0	21030588	1
132	0	15007095	1
132	0	8611693	1
132	0	18025156	1
132	0	7545788	1
132	0	11825908	1
132	0	18697750	1
132	0	8647802	1
132	0	11809791	1
132	0	17554063	1
132	0	20117079	1
132	0	17595334	1
132	0	16780420	1
132	0	17904548	1
132	0	10377264	1
132	0	12444928	1
132	0	11018522	1
132	0	7520444	1
132	0	10397721	1
132	0	7526158	1
132	0	17452978	1
132	0	12949711	1
132	0	15340843	1
132	0	1714377	1
132	0	9355737	1
132	0	10358045	1
132	0	9528781	1
132	0	18588518	1
132	0	18753636	1
132	0	10523831	1
132	0	9341198	1
132	0	7536744	1
132	0	9113989	1
132	0	23881925	1
133	0	9988268	1
133	0	20407010	1
133	0	22641346	1
133	0	22195963	1
133	0	17889669	1
133	0	21808298	1
133	0	20303269	1
133	0	21383157	1
133	0	15220930	1
133	0	16061636	1
133	0	19739119	1
133	0	21555462	1
133	0	19927127	1
133	0	20841485	1
133	0	21822051	1
133	0	21041411	1
133	0	23359693	1
133	0	21233212	1
133	0	23573293	1
133	0	20412773	1
133	0	18369314	1
133	0	18640976	1
133	0	18158288	1
133	0	10831611	1
133	0	17379520	1
134	0	16413547	1
134	0	15147269	1
134	0	15131260	1
134	0	21822051	1
134	0	23886938	1
134	0	21118956	1
134	0	23267128	1
134	0	17015431	1
134	0	17478426	1
134	0	20841485	1
134	0	21041411	1
134	0	21041410	1
134	0	18369314	1
134	0	21952048	1
134	0	21233212	1
134	0	18565851	1
134	0	21832154	1
134	0	19919647	1
135	0	16899217	1
135	0	15513966	1
135	0	11854322	1
135	0	19192391	1
135	0	14625311	1
135	0	20064523	1
135	0	10553045	1
135	0	16709819	1
135	0	8145035	1
135	0	10202147	1
135	0	9178760	1
135	0	17634955	1
135	0	20160140	1
135	0	20305788	1
135	0	11278738	1
135	0	16274251	1
135	0	16099425	1
135	0	16111633	1
135	0	18178839	1
135	0	21103055	1
135	0	20417561	1
135	0	8910336	1
135	0	20696918	1
135	0	10713104	1
135	0	7852312	1
135	0	12570875	1
135	0	21152094	1
135	0	14610044	1
135	0	8631775	1
135	0	21964608	1
135	0	21200022	1
135	0	10790433	1
135	0	7504174	1
135	0	20851766	1
135	0	20100835	1
135	0	8618896	1
135	0	16446405	1
135	0	16461343	1
135	0	10652356	1
135	0	9257837	1
135	0	8939988	1
135	0	7539035	1
136	0	22689056	1
136	0	18424072	1
136	0	15220930	1
136	0	8980133	1
136	0	23086941	1
136	0	9655398	1
136	0	22883572	1
136	0	23237262	1
136	0	16204183	1
136	0	15630133	1
136	0	18028908	1
136	0	22270398	1
136	0	19201988	1
137	0	21996745	1
137	0	12393858	1
137	0	22220831	1
137	0	12832520	1
137	0	18029400	1
137	0	18429820	1
138	0	21602804	1
139	0	19712061	1
139	0	22952686	1
139	0	21245839	1
139	0	16243488	1
139	0	23526378	1
139	0	20697350	1
139	0	20144646	1
140	0	21048939	1
140	0	17442267	1
140	0	17260967	1
140	0	18397888	1
140	0	18367605	1
140	0	19536328	1
140	0	19545277	1
140	0	20067578	1
140	0	20949042	1
140	0	22393355	1
140	0	19712061	1
140	0	20144646	1
140	0	20671708	1
140	0	22423108	1
140	0	22899650	1
140	0	22639965	1
140	0	22228096	1
140	0	19625296	1
140	0	19559761	1
140	0	19176810	1
140	0	24165324	1
140	0	23455607	1
140	0	20173330	1
140	0	21307259	1
140	0	16352719	1
140	0	21850687	1
140	0	18445495	1
140	0	22171073	1
140	0	21454543	1
140	0	23949442	1
140	0	23183827	1
140	0	22012985	1
140	0	24275654	1
140	0	20642453	1
141	0	8058772	1
141	0	19332117	1
141	0	9341198	1
141	0	16249387	1
141	0	17640867	1
141	0	1321296	1
141	0	16155203	1
141	0	12750561	1
141	0	20534535	1
141	0	16920712	1
141	0	11517336	1
141	0	20190138	1
141	0	7516335	1
141	0	21930792	1
141	0	10872802	1
141	0	20605918	1
141	0	16799092	1
141	0	16684964	1
141	0	21345943	1
141	0	19718658	1
141	0	19064729	1
141	0	15190072	1
141	0	10933394	1
141	0	8753773	1
141	0	1715582	1
141	0	14529711	1
141	0	9573010	1
141	0	21513978	1
141	0	19807924	1
141	0	8064233	1
141	0	9232445	1
141	0	21636860	1
141	0	10713104	1
141	0	16272347	1
141	0	11306681	1
141	0	11544260	1
141	0	9171348	1
141	0	21810446	1
141	0	9748231	1
141	0	7517401	1
141	0	11353545	1
142	0	21441910	1
142	0	15543157	1
142	0	11035106	1
142	0	15917294	1
142	0	12556561	1
142	0	19153083	1
142	0	18329369	1
142	0	19056740	1
142	0	12522145	1
142	0	12479806	1
142	0	9733512	1
142	0	15090600	1
142	0	10757792	1
142	0	17101779	1
142	0	8248196	1
142	0	15118098	1
142	0	12697810	1
142	0	15021912	1
142	0	19447520	1
142	0	22752157	1
142	0	20679487	1
143	0	15543157	1
143	0	9427625	1
143	0	20179103	1
143	0	22185284	1
143	0	15118098	1
143	0	19447520	1
144	0	17568772	1
144	0	9003778	1
144	0	12788955	1
144	0	22047447	1
[truncated: 2,045 more rows]
