# Supplementary material for: Triage by ranking to support the curation of protein interactions
Source: Database (Oxford). 2017 Jun 11;2017:bax040. doi: 10.1093/database/bax040 (PMC5502361; doi:10.1093/database/bax040)
Supplement: Supplementary Data [file bax040_Supp.zip › Supplementary_File_4-b_PTM_Qrel.txt]

## format details on: http://trec.nist.gov/data/qrels_eng/
1	0	15005709	1
1	0	11314040	1
1	0	20422042	1
1	0	14521924	1
1	0	20553326	1
1	0	18691334	1
2	0	18328268	1
2	0	12748290	1
2	0	17160020	1
2	0	17587335	1
2	0	15696159	1
2	0	8702653	1
2	0	16543148	1
2	0	12654250	1
2	0	14993293	1
2	0	11309382	1
2	0	10964922	1
2	0	18775435	1
2	0	12569093	1
2	0	15735735	1
2	0	15031292	1
2	0	11279131	1
2	0	9168116	1
2	0	20798688	1
2	0	7780740	1
2	0	12445832	1
2	0	10896159	1
2	0	15657060	1
2	0	12531427	1
2	0	12475393	1
2	0	15556646	1
2	0	11120811	1
2	0	2183353	1
2	0	18794806	1
2	0	18161990	1
2	0	8194526	1
2	0	17306540	1
2	0	12107171	1
2	0	11823473	1
2	0	15148308	1
2	0	16943190	1
2	0	11494128	1
2	0	17626041	1
2	0	20101225	1
2	0	19423701	1
2	0	12893824	1
2	0	11593427	1
2	0	10637231	1
2	0	15138294	1
2	0	15268851	1
2	0	20600357	1
2	0	17892306	1
2	0	20861316	1
2	0	21212806	1
2	0	21209200	1
2	0	22195962	1
2	0	15893754	1
2	0	10713049	1
2	0	17126298	1
2	0	12637538	1
2	0	9312071	1
2	0	9109492	1
2	0	16678104	1
2	0	18827006	1
2	0	8696915	1
2	0	9603926	1
2	0	9461559	1
2	0	12379650	1
2	0	11971963	1
2	0	20417104	1
2	0	9315092	1
2	0	19891780	1
2	0	16831423	1
2	0	10837221	1
2	0	10391251	1
2	0	10455176	1
2	0	15657136	1
2	0	17623672	1
2	0	16199863	1
2	0	12944467	1
2	0	18280240	1
2	0	15175272	1
2	0	16648821	1
2	0	7565706	1
2	0	18796434	1
2	0	11350980	1
3	0	12569093	1
3	0	15735735	1
3	0	12748290	1
3	0	14993293	1
3	0	15084284	1
3	0	8194526	1
3	0	17306540	1
3	0	17892306	1
3	0	18796434	1
3	0	11494128	1
3	0	12893824	1
3	0	16678104	1
3	0	18827006	1
3	0	20417104	1
3	0	15886098	1
3	0	11278261	1
3	0	20146487	1
4	0	18039968	1
4	0	12112843	1
4	0	8622651	1
4	0	21377836	1
4	0	16720724	1
4	0	11266516	1
4	0	22267736	1
4	0	9032295	1
4	0	11909953	1
4	0	12052855	1
5	0	16256741	1
5	0	16177823	1
5	0	11809767	1
5	0	19176382	1
5	0	10722653	1
5	0	16549426	1
5	0	21775285	1
5	0	8978681	1
5	0	12524439	1
5	0	21487020	1
5	0	19573808	1
5	0	15531580	1
5	0	12138205	1
5	0	19592491	1
5	0	20231902	1
5	0	10627473	1
5	0	18562279	1
5	0	21737686	1
5	0	11404460	1
5	0	15809304	1
5	0	21969604	1
5	0	12757707	1
5	0	9381178	1
5	0	16280327	1
5	0	16282323	1
5	0	16498402	1
5	0	10869359	1
5	0	20085797	1
5	0	9859994	1
5	0	10833263	1
5	0	15910284	1
5	0	9812896	1
5	0	18573912	1
5	0	16139227	1
5	0	19332537	1
5	0	18354084	1
5	0	11756412	1
5	0	14504289	1
5	0	12244302	1
5	0	18570922	1
5	0	12062056	1
5	0	19609947	1
5	0	20682768	1
5	0	9829964	1
5	0	17594292	1
5	0	15818404	1
5	0	17287208	1
5	0	17993462	1
5	0	21965657	1
5	0	21045808	1
5	0	16338927	1
5	0	16243840	1
5	0	21151116	1
5	0	21954288	1
5	0	18836482	1
5	0	16024795	1
5	0	11139588	1
5	0	20101208	1
5	0	16224021	1
5	0	22510990	1
5	0	11855836	1
5	0	15461588	1
5	0	21228151	1
5	0	10358075	1
5	0	10995739	1
5	0	16272144	1
5	0	11782427	1
5	0	12818177	1
5	0	16107690	1
5	0	15837948	1
5	0	18163231	1
5	0	15722337	1
5	0	19477150	1
5	0	11577096	1
5	0	12529330	1
5	0	8985174	1
5	0	17256767	1
5	0	15581622	1
5	0	18562319	1
5	0	17311912	1
5	0	12062094	1
5	0	21464307	1
5	0	18097023	1
5	0	11313365	1
5	0	10930578	1
5	0	11976320	1
5	0	17640984	1
5	0	10896934	1
5	0	16332683	1
5	0	18808171	1
5	0	21658387	1
5	0	22044535	1
5	0	15911620	1
5	0	12458207	1
5	0	11154276	1
5	0	11504915	1
5	0	15527798	1
5	0	18356162	1
5	0	15861136	1
5	0	14505491	1
5	0	10910062	1
5	0	19526459	1
5	0	12734380	1
5	0	15461589	1
5	0	12171920	1
5	0	11274386	1
5	0	12409306	1
5	0	14585966	1
5	0	20471940	1
5	0	20154680	1
5	0	16357133	1
5	0	10454575	1
5	0	9094314	1
5	0	12167717	1
5	0	15718470	1
5	0	12808093	1
5	0	12853467	1
5	0	15896703	1
5	0	22975685	1
5	0	15808505	1
5	0	17386267	1
5	0	15546921	1
5	0	20019746	1
5	0	11802161	1
5	0	18838385	1
5	0	17554339	1
5	0	14633703	1
5	0	18042541	1
5	0	16340011	1
5	0	10874027	1
5	0	19686698	1
5	0	14560023	1
5	0	19144640	1
5	0	15678105	1
5	0	17569669	1
5	0	23264741	1
5	0	20606012	1
5	0	11579209	1
5	0	10617634	1
5	0	12087097	1
5	0	18280241	1
5	0	16417524	1
5	0	15994200	1
5	0	19162005	1
5	0	20605787	1
5	0	11583630	1
5	0	16141217	1
5	0	19122209	1
5	0	17535800	1
5	0	19875456	1
5	0	18757828	1
5	0	15784622	1
5	0	20945330	1
5	0	11445557	1
5	0	18836485	1
5	0	20086174	1
5	0	19940129	1
5	0	17726016	1
5	0	15930267	1
5	0	17995453	1
5	0	11994271	1
5	0	21106850	1
5	0	19160102	1
5	0	10224060	1
5	0	20333297	1
5	0	17006541	1
5	0	17712528	1
5	0	12150915	1
5	0	20059950	1
5	0	20400976	1
5	0	16027165	1
5	0	20856200	1
5	0	14611643	1
5	0	14645242	1
5	0	12535517	1
5	0	15806160	1
5	0	11956222	1
5	0	17030608	1
5	0	15538381	1
5	0	17572661	1
5	0	12124386	1
5	0	19713527	1
5	0	21333377	1
5	0	11598301	1
5	0	18477468	1
5	0	16956580	1
5	0	9395488	1
6	0	21487020	1
6	0	19573808	1
6	0	15531580	1
6	0	12138205	1
6	0	19592491	1
6	0	20231902	1
6	0	10627473	1
6	0	21737686	1
6	0	18573912	1
6	0	21499536	1
6	0	12048203	1
6	0	19116344	1
6	0	20074525	1
6	0	17287208	1
6	0	20051463	1
6	0	21954288	1
6	0	20227039	1
6	0	11507039	1
6	0	15461588	1
6	0	22158034	1
6	0	17311912	1
6	0	17177604	1
6	0	12697749	1
6	0	17515613	1
6	0	20471940	1
6	0	9512493	1
6	0	17386267	1
6	0	20019746	1
6	0	15678105	1
6	0	17535800	1
6	0	17805301	1
6	0	15684423	1
6	0	15753124	1
6	0	14645242	1
6	0	15890450	1
6	0	9374542	1
6	0	16956580	1
7	0	21487020	1
7	0	19573808	1
7	0	15531580	1
7	0	12138205	1
7	0	19592491	1
7	0	20231902	1
7	0	10627473	1
7	0	18451171	1
7	0	9512493	1
7	0	17386267	1
7	0	12162751	1
7	0	10092583	1
7	0	16956580	1
8	0	15938644	1
8	0	18070884	1
8	0	15226403	1
8	0	17274988	1
8	0	17681947	1
8	0	12122009	1
8	0	11278720	1
9	0	15883161	1
12	0	17157788	1
12	0	9168116	1
12	0	15916964	1
12	0	16858402	1
12	0	16221684	1
12	0	17923702	1
12	0	10608806	1
12	0	22099307	1
12	0	18571408	1
12	0	16122426	1
12	0	16122425	1
12	0	14729972	1
12	0	10550055	1
12	0	18070599	1
12	0	19151707	1
12	0	21219611	1
12	0	12676583	1
12	0	10973490	1
12	0	17700524	1
12	0	15073328	1
12	0	23405218	1
12	0	22123827	1
12	0	16874298	1
12	0	15574327	1
12	0	19965871	1
12	0	11459832	1
12	0	20471956	1
12	0	12086603	1
12	0	19412162	1
12	0	11571274	1
12	0	21095582	1
12	0	16497931	1
12	0	21329876	1
12	0	15210935	1
12	0	17244605	1
12	0	18006705	1
12	0	19816404	1
12	0	11331603	1
12	0	15788536	1
12	0	18449195	1
12	0	10766245	1
12	0	10839544	1
12	0	12409306	1
12	0	22854598	1
12	0	16949371	1
12	0	18250156	1
12	0	22466704	1
12	0	11278446	1
12	0	16931761	1
12	0	14872059	1
12	0	19015526	1
12	0	18536714	1
12	0	22588298	1
12	0	19525936	1
12	0	11877376	1
12	0	18442975	1
12	0	17609267	1
12	0	12234250	1
12	0	17396146	1
12	0	19851285	1
12	0	11375976	1
12	0	11756551	1
12	0	9733515	1
12	0	20123963	1
12	0	23096706	1
12	0	16862143	1
12	0	15448695	1
12	0	17621610	1
12	0	22184063	1
12	0	16540648	1
12	0	20932475	1
13	0	17157788	1
13	0	20798688	1
13	0	10608806	1
13	0	21777809	1
13	0	15451423	1
13	0	18283122	1
13	0	23873943	1
13	0	19828454	1
13	0	9925639	1
13	0	16122426	1
13	0	14729972	1
13	0	11114888	1
13	0	10859164	1
13	0	11390642	1
13	0	10973490	1
13	0	16293623	1
13	0	22123827	1
13	0	15456891	1
13	0	23029527	1
13	0	11459832	1
13	0	19109555	1
13	0	16943440	1
13	0	20818375	1
13	0	15210935	1
13	0	14654783	1
13	0	17526493	1
13	0	15082766	1
13	0	15195100	1
13	0	21242293	1
13	0	11687627	1
13	0	23273981	1
13	0	17035231	1
13	0	18536714	1
13	0	19525936	1
13	0	16488880	1
13	0	22184063	1
13	0	16540648	1
13	0	23438602	1
13	0	16530042	1
13	0	23345434	1
13	0	20616048	1
13	0	23696651	1
14	0	17488622	1
14	0	20603326	1
14	0	20596670	1
14	0	22451695	1
14	0	17895985	1
14	0	11039908	1
14	0	16890155	1
14	0	14990569	1
14	0	15128871	1
14	0	14667408	1
14	0	20691903	1
14	0	21731694	1
14	0	15966895	1
14	0	15987997	1
14	0	22753416	1
14	0	19060929	1
14	0	17604723	1
14	0	19351716	1
14	0	21822051	1
14	0	15147269	1
14	0	22214762	1
14	0	22492986	1
14	0	19668197	1
14	0	16184168	1
14	0	17308110	1
14	0	16246726	1
14	0	19812038	1
14	0	21670214	1
14	0	12207013	1
14	0	18615013	1
14	0	17229885	1
14	0	15637052	1
14	0	21600873	1
14	0	21785464	1
14	0	17545617	1
14	0	23201157	1
14	0	14702041	1
14	0	12177045	1
14	0	13678582	1
14	0	16772293	1
15	0	22099307	1
15	0	14722118	1
15	0	11856369	1
15	0	22751009	1
15	0	14610074	1
15	0	17483322	1
15	0	11756469	1
15	0	20691903	1
15	0	17276342	1
15	0	22024163	1
15	0	22422861	1
15	0	12686604	1
15	0	18542055	1
15	0	21658950	1
15	0	22865920	1
15	0	12048181	1
15	0	14960279	1
15	0	21822051	1
15	0	17215513	1
15	0	12689593	1
15	0	19225156	1
15	0	16179162	1
15	0	22371557	1
15	0	22611192	1
15	0	12458200	1
15	0	17543862	1
15	0	19995937	1
15	0	21554500	1
15	0	10996078	1
16	0	15499654	1
16	0	15316025	1
16	0	11879579	1
16	0	21531210	1
16	0	18309533	1
17	0	9395235	1
17	0	22606290	1
17	0	9507025	1
17	0	9178760	1
17	0	15958209	1
17	0	8621659	1
17	0	7867073	1
17	0	16362042	1
18	0	7524079	1
18	0	7592958	1
18	0	9891087	1
18	0	8756631	1
18	0	20064930	1
18	0	10449731	1
19	0	12832404	1
19	0	11331870	1
19	0	10688651	1
19	0	14532277	1
19	0	11382770	1
19	0	11013262	1
19	0	11877430	1
19	0	9373245	1
20	0	16630837	1
20	0	19648910	1
20	0	14976552	1
20	0	18324781	1
20	0	18339622	1
20	0	19958286	1
20	0	15150265	1
20	0	15705853	1
20	0	21985311	1
21	0	22798068	1
21	0	14976552	1
21	0	18339622	1
21	0	22669945	1
21	0	16870137	1
21	0	17482548	1
21	0	15705853	1
21	0	21985311	1
21	0	20026642	1
22	0	12445832	1
22	0	8630736	1
22	0	14597636	1
22	0	11524430	1
22	0	8629002	1
22	0	11373296	1
22	0	12573241	1
22	0	9178903	1
22	0	15007095	1
22	0	11163197	1
22	0	11507089	1
22	0	10498607	1
22	0	7522330	1
22	0	11598012	1
22	0	11788586	1
22	0	10327049	1
22	0	11413148	1
22	0	11226282	1
22	0	16439361	1
22	0	9742969	1
22	0	11751885	1
22	0	11577348	1
22	0	11279148	1
22	0	10339589	1
22	0	19949111	1
22	0	15096481	1
22	0	10196179	1
23	0	12935886	1
23	0	11050006	1
23	0	15840691	1
23	0	16324104	1
24	0	12753081	1
24	0	12637513	1
24	0	17553424	1
25	0	18184567	1
25	0	8621702	1
25	0	10187789	1
25	0	7641687	1
25	0	15173201	1
25	0	17287469	1
25	0	11395482	1
25	0	23110126	1
25	0	1377674	1
25	0	1646483	1
25	0	14507913	1
25	0	21791615	1
25	0	11081517	1
25	0	17442826	1
25	0	12081505	1
25	0	15251453	1
25	0	17022975	1
25	0	19200342	1
25	0	17939993	1
25	0	8022798	1
26	0	22993434	1
26	0	17052756	1
26	0	19217379	1
26	0	15800181	1
26	0	17660813	1
26	0	19654320	1
26	0	22270398	1
26	0	2160950	1
26	0	15133234	1
26	0	21768291	1
26	0	10861222	1
26	0	12933808	1
26	0	1309762	1
26	0	10347170	1
26	0	22427672	1
26	0	21610080	1
26	0	18480293	1
26	0	18818394	1
26	0	12630910	1
26	0	10874031	1
26	0	15140879	1
26	0	18809727	1
26	0	16840718	1
26	0	9282922	1
27	0	22270398	1
27	0	2160950	1
27	0	15133234	1
27	0	21768291	1
27	0	14722083	1
27	0	16690701	1
27	0	15199064	1
28	0	18205403	1
28	0	22270398	1
28	0	2160950	1
28	0	15133234	1
28	0	21768291	1
28	0	19671701	1
28	0	22554507	1
28	0	17179159	1
28	0	22360269	1
28	0	21998325	1
28	0	23804765	1
28	0	19910575	1
28	0	23019322	1
28	0	19608982	1
28	0	17234969	1
28	0	14556649	1
28	0	20479242	1
28	0	22514276	1
28	0	18832449	1
28	0	23283722	1
29	0	22103330	1
29	0	22270398	1
29	0	2160950	1
29	0	15133234	1
29	0	21768291	1
29	0	14722083	1
29	0	23289753	1
29	0	15775983	1
29	0	19056740	1
29	0	14749717	1
29	0	17431504	1
29	0	18483256	1
30	0	8702940	1
30	0	15143065	1
30	0	15769749	1
30	0	19506079	1
30	0	10833263	1
30	0	9163534	1
30	0	9822657	1
30	0	21957496	1
30	0	20952540	1
30	0	8065343	1
30	0	8980227	1
30	0	17128269	1
30	0	19696021	1
30	0	10617605	1
30	0	9154845	1
30	0	9685336	1
30	0	11108293	1
31	0	9859994	1
31	0	10833263	1
31	0	18324781	1
31	0	19958286	1
31	0	10187789	1
31	0	7641687	1
31	0	15173201	1
31	0	17287469	1
31	0	12935886	1
31	0	12753081	1
31	0	9163534	1
31	0	21859090	1
31	0	23583109	1
31	0	11574070	1
31	0	18242179	1
31	0	18270593	1
31	0	20133723	1
32	0	18339622	1
32	0	19958286	1
32	0	11395482	1
32	0	23110126	1
32	0	12935886	1
32	0	12753081	1
32	0	9822657	1
32	0	21957496	1
32	0	21859090	1
32	0	21669867	1
32	0	15209507	1
32	0	23583109	1
32	0	23625915	1
32	0	23754392	1
33	0	19200522	1
33	0	19781660	1
33	0	18606847	1
33	0	18054859	1
33	0	18423203	1
33	0	20067577	1
33	0	10749215	1
34	0	11283256	1
34	0	15723050	1
34	0	11340065	1
34	0	10947843	1
34	0	21457715	1
34	0	11399775	1
34	0	18854160	1
35	0	10947843	1
35	0	15723050	1
35	0	21457715	1
35	0	21240187	1
36	0	22117896	1
37	0	2183353	1
37	0	11113134	1
37	0	14657031	1
37	0	9109675	1
37	0	17043241	1
37	0	17488622	1
37	0	12049737	1
37	0	15665273	1
37	0	22071694	1
37	0	16880735	1
37	0	18521620	1
37	0	19683496	1
37	0	20016069	1
37	0	16760428	1
37	0	20937773	1
37	0	17466630	1
37	0	12411508	1
37	0	8475101	1
37	0	21292159	1
37	0	8428594	1
37	0	7513216	1
37	0	10846177	1
37	0	21987589	1
37	0	12524548	1
37	0	16198290	1
37	0	16629900	1
37	0	19369249	1
37	0	22467876	1
37	0	19687009	1
37	0	21743465	1
37	0	17379183	1
37	0	15145941	1
37	0	21195118	1
37	0	21822277	1
37	0	17301055	1
37	0	8631817	1
37	0	16170345	1
37	0	16247472	1
37	0	12551973	1
37	0	18337751	1
37	0	15525677	1
37	0	17218258	1
37	0	11747808	1
37	0	22814604	1
37	0	21659531	1
37	0	20935635	1
37	0	17408621	1
37	0	20810654	1
37	0	15024056	1
37	0	18356527	1
37	0	9753325	1
37	0	18574241	1
37	0	14635192	1
37	0	16237118	1
37	0	10790372	1
37	0	18250300	1
37	0	8548803	1
37	0	12727876	1
37	0	20368358	1
37	0	8034666	1
37	0	8114697	1
37	0	12609978	1
37	0	20236090	1
37	0	17463001	1
37	0	20526282	1
37	0	18524952	1
37	0	16478538	1
37	0	20439461	1
37	0	17310276	1
37	0	14749395	1
37	0	9774278	1
37	0	18977199	1
37	0	22163316	1
37	0	19509060	1
37	0	20890132	1
37	0	12058066	1
37	0	12810701	1
37	0	8672508	1
37	0	19767751	1
37	0	21335236	1
37	0	19386263	1
37	0	12176333	1
37	0	15541388	1
37	0	20622854	1
37	0	20513426	1
37	0	15738269	1
37	0	9001210	1
37	0	9268380	1
37	0	10504341	1
37	0	23146904	1
37	0	21051949	1
37	0	9122166	1
37	0	11278334	1
37	0	16603632	1
37	0	11986303	1
37	0	1425574	1
37	0	10403367	1
37	0	15037602	1
37	0	12930972	1
37	0	11687586	1
37	0	19671522	1
37	0	12586835	1
37	0	20169205	1
37	0	18072206	1
37	0	17015473	1
37	0	20966048	1
37	0	19107194	1
37	0	17488717	1
37	0	18490441	1
37	0	20974803	1
37	0	16880739	1
37	0	19881501	1
37	0	18625707	1
37	0	17466629	1
37	0	20126263	1
37	0	12676926	1
37	0	14551205	1
37	0	16371510	1
37	0	15070733	1
37	0	21900495	1
37	0	17389604	1
37	0	20801879	1
37	0	8806671	1
37	0	11113184	1
37	0	10913154	1
37	0	16327805	1
37	0	22505032	1
37	0	20516642	1
37	0	22797303	1
37	0	15314150	1
37	0	8404858	1
37	0	7592773	1
37	0	1939094	1
37	0	11584018	1
37	0	8439342	1
37	0	19066288	1
37	0	8087847	1
37	0	8360196	1
37	0	10764745	1
37	0	9242535	1
37	0	12853968	1
37	0	17960875	1
37	0	10636877	1
37	0	12450396	1
37	0	16378098	1
37	0	17585055	1
37	0	1328860	1
37	0	11470801	1
37	0	15282614	1
37	0	9524113	1
37	0	12372621	1
37	0	14718546	1
37	0	21795390	1
37	0	8910336	1
37	0	22367880	1
37	0	2188731	1
37	0	9398320	1
37	0	9614189	1
37	0	16519687	1
37	0	15735705	1
37	0	16244663	1
37	0	21498573	1
37	0	12556484	1
37	0	22101338	1
37	0	12719431	1
37	0	15125835	1
37	0	8626512	1
37	0	1899239	1
37	0	18477460	1
37	0	8491187	1
37	0	15030318	1
37	0	10656688	1
37	0	12734188	1
37	0	1756735	1
37	0	18568422	1
37	0	15014043	1
37	0	21871177	1
37	0	16407259	1
37	0	14754904	1
37	0	14732590	1
37	0	9857193	1
37	0	22405274	1
37	0	18408216	1
37	0	20808790	1
37	0	7673335	1
37	0	11953320	1
37	0	22509284	1
37	0	20875789	1
37	0	16260496	1
37	0	7983050	1
37	0	19221029	1
37	0	16007079	1
37	0	15181148	1
37	0	8313904	1
37	0	9851980	1
37	0	1833068	1
37	0	9988268	1
37	0	15611625	1
38	0	20080565	1
38	0	18354084	1
38	0	19150984	1
38	0	19703905	1
38	0	21148318	1
38	0	17638878	1
38	0	15665273	1
38	0	10373534	1
38	0	15800615	1
38	0	9820826	1
38	0	9858587	1
38	0	15159402	1
38	0	22072796	1
38	0	19237534	1
38	0	12361598	1
38	0	7523110	1
38	0	12766774	1
38	0	10339564	1
38	0	10846177	1
38	0	17083724	1
38	0	20844047	1
38	0	14536078	1
38	0	8769642	1
38	0	11175348	1
38	0	17409098	1
38	0	7516474	1
38	0	8288131	1
38	0	11002421	1
38	0	7626805	1
38	0	10783242	1
38	0	20935635	1
38	0	17038621	1
38	0	9029153	1
38	0	11810239	1
38	0	18524952	1
38	0	21965652	1
38	0	10593981	1
38	0	19966300	1
38	0	10942602	1
38	0	10523650	1
38	0	10995387	1
38	0	11278991	1
38	0	18784074	1
38	0	22948662	1
38	0	16455663	1
38	0	12114499	1
38	0	9885575	1
38	0	16582606	1
38	0	15030318	1
38	0	15004009	1
38	0	18332217	1
38	0	11114297	1
38	0	8475101	1
38	0	17361108	1
38	0	20079829	1
38	0	11113184	1
38	0	9130709	1
38	0	10886368	1
38	0	17386261	1
38	0	16327805	1
38	0	22505032	1
38	0	17254966	1
38	0	22558186	1
38	0	7569954	1
38	0	15855168	1
38	0	16027724	1
38	0	15314150	1
38	0	17601773	1
38	0	18983824	1
38	0	14985333	1
38	0	21111810	1
38	0	19066288	1
38	0	21565170	1
38	0	7958856	1
38	0	10428798	1
38	0	20810654	1
38	0	20551309	1
38	0	18574241	1
38	0	17040896	1
38	0	12359725	1
38	0	17463001	1
38	0	16446360	1
38	0	11526238	1
38	0	11454864	1
38	0	11983168	1
38	0	11359766	1
38	0	11931757	1
38	0	22334659	1
38	0	20807815	1
38	0	11110801	1
38	0	9171245	1
38	0	19706513	1
38	0	18688254	1
38	0	12202491	1
38	0	18617527	1
38	0	21262353	1
38	0	15037602	1
38	0	1756735	1
38	0	9190208	1
38	0	8626527	1
38	0	10499802	1
38	0	19202191	1
38	0	18847512	1
38	0	18072206	1
38	0	17015473	1
38	0	19201832	1
38	0	15241418	1
38	0	11598016	1
38	0	18769144	1
38	0	12676926	1
38	0	11953320	1
38	0	10202152	1
38	0	11698641	1
38	0	21596315	1
38	0	7743995	1
38	0	18246121	1
38	0	15543230	1
38	0	15355984	1
38	0	9840943	1
38	0	19773423	1
39	0	18794154	1
39	0	11733001	1
39	0	15314150	1
39	0	15084261	1
39	0	19237534	1
39	0	19118012	1
40	0	22094256	1
40	0	17334399	1
40	0	9244350	1
40	0	12509456	1
40	0	16537903	1
40	0	21447557	1
40	0	20807815	1
40	0	18071316	1
40	0	9190208	1
40	0	9139732	1
40	0	11884610	1
40	0	16613857	1
40	0	11114297	1
40	0	11395479	1
40	0	20951943	1
40	0	21559334	1
40	0	15809340	1
40	0	7630405	1
40	0	9989806	1
40	0	16782892	1
40	0	16327805	1
40	0	15004027	1
40	0	18570922	1
40	0	16931514	1
40	0	18479465	1
40	0	19933848	1
40	0	19351720	1
40	0	15241418	1
40	0	10202152	1
40	0	8999999	1
40	0	9106657	1
40	0	8033213	1
40	0	18710949	1
40	0	8805225	1
40	0	8259215	1
40	0	8078588	1
40	0	19075005	1
40	0	7739547	1
40	0	11254678	1
40	0	20516642	1
41	0	20422042	1
41	0	14521924	1
41	0	20553326	1
41	0	10896159	1
41	0	21606488	1
41	0	18487454	1
41	0	11113134	1
41	0	20473298	1
41	0	10936190	1
41	0	21799006	1
41	0	19151707	1
41	0	21940452	1
41	0	18463240	1
41	0	16155576	1
41	0	21669867	1
41	0	18054859	1
41	0	12084709	1
41	0	18326489	1
41	0	17121855	1
41	0	20810788	1
41	0	17009320	1
41	0	20573893	1
41	0	12077184	1
41	0	18076569	1
41	0	15099191	1
41	0	20624590	1
41	0	14749431	1
41	0	17376771	1
41	0	15676027	1
41	0	16611631	1
41	0	21220307	1
41	0	19255425	1
41	0	12769842	1
41	0	18818692	1
41	0	11675505	1
41	0	17611284	1
41	0	15911879	1
41	0	18628310	1
41	0	21712386	1
41	0	12832520	1
41	0	22220831	1
41	0	11684694	1
41	0	11823425	1
41	0	12387894	1
41	0	17078951	1
41	0	15994305	1
41	0	9614189	1
41	0	12691662	1
41	0	11163260	1
41	0	16452125	1
41	0	12832492	1
41	0	21209322	1
41	0	17143272	1
41	0	20213743	1
41	0	17440046	1
41	0	20357208	1
41	0	17341134	1
41	0	17762160	1
41	0	11604394	1
41	0	17327227	1
41	0	20513426	1
41	0	15738269	1
41	0	18625302	1
41	0	21145489	1
41	0	21892191	1
41	0	11320080	1
41	0	15728359	1
41	0	17610816	1
41	0	19812325	1
41	0	12941275	1
41	0	18042622	1
41	0	14970194	1
41	0	16921254	1
41	0	15128856	1
41	0	15741232	1
41	0	18948252	1
41	0	17220300	1
41	0	17224448	1
41	0	21499257	1
41	0	18498738	1
41	0	20886068	1
41	0	15096606	1
41	0	17145757	1
41	0	16925597	1
41	0	15489224	1
41	0	8702879	1
41	0	14704270	1
41	0	15471880	1
41	0	15447670	1
41	0	19363486	1
41	0	17591690	1
41	0	17693641	1
41	0	21465480	1
41	0	16862120	1
41	0	18701695	1
41	0	16327805	1
41	0	20937706	1
41	0	12824184	1
41	0	11276227	1
41	0	21701498	1
41	0	18408012	1
41	0	19295160	1
41	0	17202132	1
41	0	11278334	1
41	0	21442427	1
41	0	17194758	1
41	0	19729834	1
41	0	9038181	1
41	0	7592934	1
41	0	10683146	1
42	0	22094256	1
42	0	11056537	1
42	0	16115893	1
42	0	17208333	1
42	0	22893700	1
42	0	15294951	1
42	0	16537903	1
42	0	17015473	1
42	0	16782892	1
42	0	16508017	1
42	0	16160006	1
42	0	15746092	1
42	0	20333249	1
42	0	18454140	1
42	0	10934208	1
42	0	16936279	1
42	0	16360038	1
42	0	22682621	1
42	0	11416152	1
42	0	8114739	1
42	0	11035070	1
42	0	12640120	1
42	0	9751050	1
42	0	9635589	1
42	0	9704925	1
42	0	10207089	1
42	0	11124804	1
42	0	8001816	1
42	0	7629134	1
42	0	14647273	1
42	0	7739547	1
42	0	9164930	1
43	0	21157430	1
43	0	16327805	1
43	0	11113184	1
43	0	10913154	1
43	0	22505032	1
43	0	9130709	1
43	0	10886368	1
43	0	17386261	1
43	0	16782892	1
43	0	10428966	1
43	0	10949034	1
43	0	15461668	1
43	0	12118371	1
43	0	15988018	1
43	0	12023960	1
43	0	17901130	1
43	0	12167161	1
43	0	19450536	1
43	0	19667075	1
43	0	19901026	1
43	0	15988019	1
43	0	18981214	1
43	0	11856176	1
43	0	22021906	1
43	0	9230306	1
43	0	10748061	1
43	0	9372954	1
43	0	9315650	1
44	0	10993082	1
44	0	19047373	1
44	0	18418385	1
44	0	19914168	1
44	0	22684109	1
44	0	22945643	1
44	0	22117896	1
44	0	20098423	1
44	0	22869755	1
45	0	17942552	1
45	0	18566585	1
45	0	18971272	1
45	0	20551309	1
45	0	22588304	1
45	0	19914168	1
45	0	16427012	1
45	0	16552184	1
45	0	22592529	1
45	0	12037670	1
45	0	20106982	1
45	0	22053051	1
45	0	19575011	1
45	0	18829461	1
45	0	16048649	1
45	0	12037672	1
45	0	21127351	1
45	0	17452463	1
45	0	18250157	1
45	0	16103164	1
45	0	12368904	1
45	0	11713533	1
45	0	15965233	1
45	0	12832472	1
45	0	14580347	1
45	0	20471949	1
49	0	23651931	1
49	0	18977197	1
49	0	16935860	1
49	0	15917271	1
49	0	22922712	1
49	0	20861382	1
49	0	23671101	1
50	0	12062056	1
50	0	12676583	1
50	0	10859164	1
50	0	11390642	1
50	0	17276342	1
50	0	22024163	1
50	0	11836499	1
50	0	16629900	1
50	0	9278511	1
50	0	18983824	1
50	0	16963448	1
50	0	22505024	1
50	0	19861535	1
50	0	17296736	1
50	0	18243098	1
50	0	21118956	1
50	0	23886938	1
50	0	16511572	1
50	0	19734889	1
50	0	18728393	1
50	0	15870257	1
50	0	15665856	1
50	0	17380128	1
50	0	20581459	1
50	0	12660173	1
50	0	12955071	1
50	0	15659650	1
50	0	19716789	1
50	0	12756247	1
50	0	12676962	1
51	0	10973490	1
51	0	10724175	1
51	0	11298456	1
51	0	10097108	1
51	0	23178491	1
51	0	18644861	1
51	0	12711320	1
51	0	12717439	1
51	0	17101782	1
51	0	21118956	1
51	0	16163388	1
51	0	18728393	1
51	0	16481012	1
51	0	12242661	1
51	0	21376736	1
51	0	19164942	1
51	0	12402044	1
51	0	16311512	1
51	0	17380128	1
51	0	20834228	1
51	0	10710310	1
52	0	19609947	1
52	0	12048203	1
52	0	17700524	1
52	0	12789342	1
52	0	17434128	1
52	0	11527961	1
52	0	23796898	1
52	0	22196886	1
52	0	21138416	1
52	0	20200270	1
52	0	22723946	1
52	0	9819420	1
52	0	9520446	1
52	0	11971985	1
52	0	10022904	1
52	0	9346484	1
52	0	17644309	1
52	0	19088076	1
52	0	21765415	1
52	0	22547678	1
52	0	17116858	1
52	0	20434986	1
52	0	20356841	1
52	0	9150141	1
52	0	9751059	1
53	0	18794806	1
53	0	19116344	1
53	0	9307018	1
53	0	10480872	1
53	0	23519612	1
53	0	8617202	1
54	0	20682768	1
54	0	20074525	1
54	0	9852100	1
54	0	17594292	1
54	0	10480872	1
56	0	18794806	1
56	0	12169693	1
56	0	11170754	1
56	0	9307018	1
57	0	9878532	1
57	0	11850825	1
57	0	3011859	1
57	0	17893228	1
57	0	19762488	1
57	0	18519746	1
57	0	15297464	1
57	0	7681396	1
57	0	8355686	1
57	0	2408759	1
57	0	22153499	1
57	0	18467591	1
57	0	22483114	1
58	0	9148770	1
58	0	7515063	1
58	0	7696183	1
58	0	1722201	1
58	0	9624175	1
58	0	11181701	1
58	0	20826718	1
58	0	1639064	1
58	0	7935444	1
58	0	17855352	1
58	0	11007774	1
58	0	9281320	1
58	0	12665526	1
58	0	15743820	1
58	0	20851766	1
58	0	15861137	1
59	0	20348946	1
59	0	19115251	1
59	0	17872534	1
59	0	17166835	1
59	0	19860830	1
59	0	10429214	1
59	0	11955436	1
59	0	20699366	1
59	0	19244247	1
59	0	16061179	1
59	0	15687492	1
59	0	19805514	1
59	0	16024788	1
59	0	9630228	1
59	0	18590726	1
59	0	21695114	1
59	0	20041275	1
59	0	18305108	1
59	0	9360956	1
60	0	17910481	1
60	0	10429214	1
60	0	16341016	1
61	0	19005213	1
61	0	10429214	1
61	0	15077195	1
61	0	18794808	1
62	0	10429214	1
63	0	15818404	1
63	0	9685505	1
63	0	19542537	1
63	0	16193064	1
63	0	12527891	1
63	0	7592773	1
63	0	11796524	1
63	0	10806215	1
63	0	12700239	1
63	0	16687504	1
63	0	11004567	1
63	0	15637053	1
63	0	20869595	1
63	0	12082111	1
63	0	12176973	1
63	0	21262846	1
63	0	10094406	1
63	0	9213219	1
63	0	1516134	1
63	0	7735324	1
63	0	16818610	1
63	0	16873060	1
63	0	10938077	1
63	0	15684395	1
63	0	18559419	1
63	0	19064667	1
63	0	17868672	1
63	0	18451726	1
63	0	2046671	1
63	0	12565829	1
63	0	11239457	1
63	0	12393879	1
63	0	16799645	1
63	0	12628006	1
63	0	19941816	1
63	0	9139659	1
63	0	12631575	1
64	0	19542537	1
64	0	16193064	1
64	0	12527891	1
64	0	11796524	1
64	0	10806215	1
64	0	12700239	1
64	0	16687504	1
64	0	11004567	1
64	0	15637053	1
64	0	20869595	1
64	0	12082111	1
64	0	12176973	1
64	0	21262846	1
64	0	10094406	1
64	0	9213219	1
64	0	1516134	1
64	0	7735324	1
64	0	16818610	1
64	0	16873060	1
64	0	10938077	1
64	0	15684395	1
64	0	18559419	1
64	0	19064667	1
64	0	17868672	1
64	0	18451726	1
64	0	2046671	1
64	0	12565829	1
64	0	11239457	1
64	0	12393879	1
64	0	16799645	1
64	0	12631575	1
65	0	19180116	1
65	0	15209507	1
65	0	17297916	1
65	0	7828849	1
65	0	11579085	1
65	0	15616583	1
65	0	17703233	1
65	0	21738225	1
65	0	17803936	1
65	0	17056602	1
65	0	15367680	1
65	0	20141836	1
65	0	18283219	1
65	0	11485996	1
65	0	21497122	1
65	0	18806755	1
65	0	22158620	1
65	0	17087515	1
65	0	16213824	1
65	0	12730201	1
65	0	17895359	1
65	0	18974095	1
65	0	20389280	1
65	0	12351649	1
65	0	17324930	1
65	0	15729359	1
66	0	11230133	1
66	0	10376525	1
66	0	21408167	1
66	0	22580283	1
67	0	15001356	1
67	0	15367680	1
67	0	15611134	1
67	0	18239682	1
67	0	12560483	1
67	0	9840928	1
67	0	17126281	1
67	0	10356987	1
67	0	12917339	1
67	0	17158456	1
67	0	18995835	1
67	0	16219639	1
67	0	18515077	1
67	0	20854903	1
68	0	12711320	1
68	0	11124993	1
68	0	11473121	1
71	0	16186108	1
71	0	11884411	1
71	0	9659899	1
71	0	20004161	1
71	0	20223752	1
72	0	12832055	1
72	0	10913253	1
72	0	10811636	1
72	0	15598648	1
72	0	11287000	1
72	0	10869570	1
72	0	9490724	1
72	0	18729234	1
73	0	16733250	1
73	0	22514676	1
73	0	19016842	1
73	0	19586613	1
73	0	19081073	1
73	0	11518709	1
73	0	20123978	1
73	0	11877424	1
73	0	17229891	1
73	0	23809146	1
73	0	11311121	1
73	0	12138125	1
73	0	15906374	1
73	0	21498571	1
73	0	21498570	1
73	0	19549690	1
73	0	22110360	1
73	0	17906291	1
73	0	21573099	1
73	0	19801542	1
73	0	16554754	1
73	0	19383720	1
73	0	20456003	1
73	0	21965663	1
73	0	18938227	1
73	0	21553260	1
73	0	20167603	1
73	0	16959772	1
73	0	18678649	1
73	0	18658135	1
73	0	21470964	1
73	0	22767602	1
73	0	21215488	1
73	0	22765017	1
73	0	17097615	1
73	0	20696760	1
73	0	22250195	1
74	0	22711815	1
74	0	15075324	1
74	0	15851482	1
74	0	15010468	1
74	0	10910078	1
74	0	10644696	1
74	0	15546868	1
74	0	11980910	1
74	0	16512921	1
75	0	19965871	1
75	0	15910284	1
75	0	22359282	1
75	0	15466863	1
75	0	16611631	1
75	0	22998443	1
75	0	9748265	1
75	0	18491313	1
75	0	14593110	1
75	0	10644696	1
75	0	11311121	1
75	0	12588975	1
75	0	18455992	1
75	0	20831597	1
75	0	22307329	1
75	0	19287380	1
75	0	16511445	1
75	0	22878263	1
75	0	20167603	1
75	0	17349958	1
76	0	23415227	1
76	0	9748265	1
76	0	11159515	1
76	0	20167603	1
77	0	21127067	1
78	0	18337751	1
78	0	11500363	1
78	0	9133370	1
78	0	18614030	1
78	0	18188169	1
78	0	12171600	1
78	0	22216903	1
78	0	22329831	1
78	0	22669845	1
78	0	15867377	1
78	0	11500364	1
78	0	11171059	1
78	0	14709557	1
78	0	20472894	1
78	0	20837011	1
78	0	21112387	1
79	0	16943190	1
79	0	18463167	1
79	0	21487020	1
79	0	2457390	1
79	0	15866726	1
79	0	1309762	1
79	0	10347170	1
79	0	10635327	1
79	0	19059208	1
79	0	11912208	1
79	0	8360196	1
79	0	15467833	1
79	0	9642287	1
79	0	14517306	1
79	0	9233779	1
79	0	14996911	1
79	0	1688559	1
79	0	2543678	1
79	0	2803273	1
79	0	17646646	1
79	0	19563760	1
79	0	1647028	1
79	0	10953014	1
79	0	8404850	1
79	0	1382070	1
79	0	12586732	1
79	0	9890893	1
79	0	19254954	1
79	0	20029029	1
79	0	12953068	1
79	0	9363897	1
79	0	22337768	1
79	0	1651322	1
79	0	19531499	1
79	0	16785992	1
79	0	1939237	1
79	0	11278868	1
79	0	17115032	1
79	0	2434500	1
79	0	21749319	1
79	0	1689310	1
79	0	20176813	1
79	0	1325671	1
79	0	10816576	1
79	0	17956904	1
79	0	10523301	1
79	0	20802513	1
79	0	22231447	1
79	0	9355745	1
79	0	9488479	1
79	0	9733788	1
79	0	1850098	1
79	0	11602604	1
79	0	9658162	1
79	0	9388490	1
79	0	11791173	1
79	0	10075741	1
79	0	7797556	1
79	0	7657660	1
79	0	10618391	1
79	0	12454019	1
79	0	11094073	1
79	0	15039424	1
79	0	10085134	1
79	0	8144591	1
79	0	11226410	1
79	0	15611079	1
79	0	21094134	1
79	0	8665853	1
79	0	7706296	1
79	0	12725245	1
79	0	6245088	1
79	0	11470832	1
80	0	21954288	1
80	0	9819435	1
80	0	11907036	1
80	0	10882126	1
81	0	21849502	1
81	0	9528799	1
81	0	10504407	1
81	0	15355306	1
81	0	15684420	1
81	0	22326914	1
81	0	7623840	1
82	0	19118217	1
82	0	11519828	1
82	0	18728013	1
83	0	12167657	1
83	0	19573808	1
83	0	16236711	1
83	0	2174105	1
83	0	19264906	1
83	0	18794797	1
83	0	19525919	1
83	0	18948590	1
83	0	18079969	1
83	0	10655584	1
83	0	22659453	1
83	0	19567782	1
84	0	15901737	1
84	0	11870224	1
85	0	17143272	1
85	0	17494698	1
85	0	10366629	1
85	0	23959867	1
86	0	7748564	1
86	0	20824214	1
87	0	23657875	1
88	0	10498895	1
88	0	20100865	1
88	0	9053851	1
88	0	20496116	1
89	0	23181695	1
89	0	2017163	1
89	0	12223469	1
89	0	24023801	1
89	0	18034775	1
90	0	11494128	1
90	0	21029865	1
90	0	19661068	1
90	0	11572780	1
90	0	22579729	1
90	0	24023801	1
90	0	19047466	1
90	0	21508957	1
90	0	18713744	1
90	0	17428795	1
90	0	15107857	1
91	0	9674711	1
91	0	22579729	1
92	0	8188704	1
92	0	16867992	1
92	0	21076414	1
93	0	16934755	1
93	0	17579610	1
93	0	22584572	1
93	0	8570211	1
93	0	9419975	1
93	0	9135143	1
93	0	10214951	1
93	0	17684490	1
93	0	10918572	1
93	0	15534001	1
94	0	21317875	1
94	0	23103912	1
95	0	7544399	1
96	0	21122136	1
96	0	7623846	1
96	0	9722593	1
96	0	17606629	1
96	0	16176974	1
96	0	18053124	1
96	0	9742951	1
96	0	19159681	1
96	0	10391941	1
96	0	10074905	1
96	0	11134346	1
96	0	7559493	1
96	0	12972546	1
96	0	14517306	1
96	0	16731527	1
96	0	19339212	1
96	0	15226396	1
96	0	10878010	1
96	0	19147545	1
97	0	8955135	1
97	0	15302586	1
97	0	18053124	1
97	0	7687763	1
97	0	15485904	1
97	0	8663427	1
97	0	16792528	1
97	0	18046454	1
98	0	10464310	1
98	0	8622701	1
98	0	16507368	1
98	0	1656221	1
98	0	12181353	1
98	0	23405013	1
98	0	18411303	1
98	0	22195962	1
98	0	18480409	1
98	0	21765395	1
98	0	22665522	1
98	0	16798735	1
98	0	16597617	1
98	0	8663044	1
98	0	1697263	1
98	0	1847668	1
98	0	11030354	1
98	0	20038681	1
98	0	21876469	1
98	0	17086194	1
98	0	17623664	1
99	0	19060208	1
99	0	19410646	1
99	0	17623664	1
99	0	15629145	1
99	0	22726438	1
99	0	23564461	1
99	0	23420874	1
99	0	17944804	1
99	0	16597617	1
99	0	8663044	1
99	0	1697263	1
99	0	11069186	1
99	0	10830168	1
99	0	21876469	1
100	0	11294897	1
100	0	9045692	1
100	0	14534538	1
100	0	17145761	1
100	0	17561467	1
100	0	15194433	1
100	0	17785202	1
100	0	11827956	1
100	0	12297284	1
100	0	14699054	1
100	0	16597617	1
100	0	8663044	1
100	0	8754806	1
100	0	14613973	1
100	0	21876469	1
100	0	10574949	1
100	0	16436388	1
100	0	17623664	1
101	0	18480409	1
101	0	7518429	1
101	0	18670643	1
101	0	17623664	1
101	0	20798051	1
101	0	17311277	1
101	0	16091423	1
101	0	7774576	1
101	0	16597617	1
101	0	20018895	1
101	0	8663044	1
101	0	11433297	1
101	0	10525310	1
101	0	16436388	1
101	0	20657013	1
102	0	17997986	1
102	0	20064930	1
102	0	7515063	1
102	0	12628006	1
102	0	17164290	1
102	0	10066823	1
102	0	15282299	1
102	0	15917191	1
102	0	8612628	1
102	0	21195347	1
102	0	12387730	1
102	0	21746961	1
102	0	12435267	1
102	0	8327512	1
103	0	15001553	1
103	0	7929439	1
103	0	9299537	1
103	0	9722576	1
103	0	11513746	1
103	0	12796773	1
103	0	16946136	1
103	0	7824266	1
103	0	21212275	1
103	0	8248162	1
103	0	11312102	1
103	0	15637071	1
103	0	22016384	1
103	0	16685275	1
103	0	14684734	1
103	0	20501651	1
103	0	8605350	1
103	0	17051153	1
103	0	15952180	1
103	0	19369214	1
103	0	18079407	1
104	0	10080542	1
104	0	9737679	1
104	0	15345593	1
104	0	11290608	1
104	0	16150941	1
104	0	16684964	1
104	0	22411868	1
104	0	19477218	1
104	0	19438505	1
104	0	21262971	1
104	0	17668209	1
104	0	22195962	1
104	0	15831474	1
104	0	17356133	1
104	0	21768087	1
104	0	20508617	1
[truncated: 3,863 more rows]
